# Supplementary material for: The metabolic ability of swallowtails results in the production of bioactive substances from plant components
Source: PLoS One. 2025 Jul 23;20(7):e0321438. doi: 10.1371/journal.pone.0321438 (PMC12286346; doi:10.1371/journal.pone.0321438)
Supplement: S1 Table — (XLSX) [file pone.0321438.s010.xlsx]

## Sheet: Sheet1
Target	Direction	Sequence (5' - 3')
CYP6B2	Forward	GGCTTGCGTTGGTGAAAGAC
CYP6B2	Reverse	ACTACATTTGGCCGGTTCCA
CYP6B4	Forward	GTCCCGAGTGTGTGTAGCAA
CYP6B4	Reverse	AAACTAGTCGCATGGGGTCG
CYP6B5	Forward	GACTTCGACTGCTTCTCGGA
CYP6B5	Reverse	AGGTGAAGATGGGCGTGAAG
rpL31	Forward	GTCGCGTAGACGCAATGATG
rpL31	Reverse	TTGATTGAGGCGACTGGCAC
