# Supplementary material for: The metabolic ability of swallowtails results in the production of bioactive substances from plant components
Source: PLoS One. 2025 Jul 23;20(7):e0321438. doi: 10.1371/journal.pone.0321438 (PMC12286346; doi:10.1371/journal.pone.0321438)
Supplement: S2 Table — (XLSX) [file pone.0321438.s011.xlsx]

## Sheet: S1Table
Sample	Nucleus	Concentration	Solvent	Solvent signal supression	Reference standard	Temperature
Fr. 7	Proton	4.5 mg/mL	Chloroform-D	No	0.03% Tetramethylsilane (TMS)	25 °C
Phe-a (standard)	Proton	15.6 mg/mL	Chloroform-D	No	0.03% TMS	25 °C
Fr. 10	Proton	3.8 mg/mL	Chloroform-D	No	0.03% TMS	25 °C
	Carbon
Pph-a	Proton	10 mg/mL	Chloroform-D	No	0.03% TMS	25 °C
	Carbon
