# Supplementary material for: The metabolic ability of swallowtails results in the production of bioactive substances from plant components
Source: PLoS One. 2025 Jul 23;20(7):e0321438. doi: 10.1371/journal.pone.0321438 (PMC12286346; doi:10.1371/journal.pone.0321438)
Supplement: S3 Table — (XLSX) [file pone.0321438.s012.xlsx]

## Sheet: S2Table
Transcript_IDs	A.value	M.value	P.value	Q.value	Rank	Estimated DEG
MSTRG.1.1	7.66062	2.34722	0.000491318	0.00276781	3170	1
MSTRG.2.1	7.1808	2.27812	0.0105906	0.0267659	7066	1
MSTRG.3.1	8.62973	2.19424	0.00082306	0.00394794	3723	1
MSTRG.4.1	-2.70482	10.5936	0.000394013	0.00240489	2925	1
MSTRG.4.2	5.08549	10.8672	1.5747e-05	0.000372946	754	1
MSTRG.4.7	-2.70482	14.5238	6.87466e-05	0.000842606	1457	1
MSTRG.4.3	9.98134	0.0400589	0.947914	0.960653	17620	0
MSTRG.4.4	8.47178	3.80427	0.000316842	0.00208788	2710	1
MSTRG.4.5	8.44167	4.51781	0.000210588	0.0016182	2324	1
MSTRG.4.6	9.08043	3.09383	0.0154713	0.0360217	7670	1
MSTRG.5.1	7.90723	-9.19238	5.82346e-05	0.00076243	1364	1
MSTRG.5.2	-2.70482	-9.58999	0.101927	0.16172	11255	0
MSTRG.6.1	7.92956	10.6955	0.00753391	0.0204749	6571	1
MSTRG.7.1	5.14668	6.22175	0.0210671	0.0459921	8180	1
MSTRG.8.1	9.53107	12.2098	0.00339961	0.0111211	5459	1
MSTRG.10.1	5.03649	6.22009	0.00850023	0.0225486	6732	1
MSTRG.15.1	7.76846	-0.251311	0.371499	0.458387	14473	0
MSTRG.16.1	10.8515	-0.192119	0.541634	0.620868	15579	0
MSTRG.17.1	13.3701	0.265287	0.49833	0.580492	15330	0
MSTRG.17.2	8.83535	-2.68672	0.0193086	0.0429619	8026	1
MSTRG.18.1	10.9354	0.979305	0.000289119	0.00196689	2625	1
MSTRG.20.1	-2.70482	-1.53218	0.29975	0.384771	13911	0
MSTRG.19.1	11.4697	0.407975	0.0275452	0.0569794	8633	0
MSTRG.22.1	9.2627	1.11543	0.00135975	0.00559502	4340	1
MSTRG.23.1	7.00614	0.763174	0.0522816	0.094756	9853	0
MSTRG.24.1	8.04464	-0.00893306	0.961854	0.970715	17695	0
MSTRG.25.1	7.9004	0.243079	0.246856	0.329276	13388	0
MSTRG.26.1	6.21207	-1.55898	0.0502008	0.0916558	9781	0
MSTRG.26.2	10.4721	-0.11188	0.423035	0.510029	14812	0
MSTRG.27.1	-2.70482	12.1274	6.52776e-05	0.000820357	1421	1
MSTRG.30.6	5.1505	3.74722	0.0656471	0.113334	10344	0
MSTRG.28.1	12.9454	1.76228	5.01482e-05	0.000700741	1278	1
MSTRG.29.1	11.7025	1.43189	6.81522e-05	0.000839353	1450	1
MSTRG.30.2	10.3227	0.492981	0.172236	0.244324	12589	0
MSTRG.30.3	10.3071	0.220051	0.467494	0.55226	15117	0
MSTRG.30.4	8.27413	2.87273	0.105366	0.165594	11362	0
MSTRG.30.1	9.30423	4.08106	1.12718e-05	0.000311598	646	1
MSTRG.30.5	7.92851	4.97211	0.0147501	0.034636	7605	1
MSTRG.31.1	4.9809	1.19092	0.107742	0.168209	11438	0
MSTRG.32.1	5.78201	1.45173	0.00153064	0.0061	4481	1
MSTRG.33.1	6.13293	-0.0328081	0.973284	0.979206	17750	0
MSTRG.34.1	9.10129	-0.655024	0.0312225	0.0629892	8851	0
MSTRG.35.1	11.5331	0.69362	0.0103641	0.0262976	7038	1
MSTRG.36.1	10.587	1.05619	0.00118792	0.00508127	4174	1
MSTRG.37.1	11.0099	0.192115	0.230383	0.310973	13230	0
MSTRG.38.1	8.26766	-1.12489	0.00354397	0.0114652	5520	1
MSTRG.39.1	6.63928	0.3634	0.641133	0.71017	16122	0
MSTRG.40.1	7.22922	0.324179	0.195712	0.271627	12867	0
MSTRG.41.1	8.44426	0.394611	0.100155	0.159678	11199	0
MSTRG.42.1	5.47497	4.08393	0.00158377	0.006267	4513	1
MSTRG.43.1	8.84961	3.74485	0.000284664	0.00194993	2607	1
MSTRG.44.1	3.92686	1.39182	0.0527984	0.0955099	9872	0
MSTRG.45.1	8.81836	-2.47203	0.00572723	0.0165845	6167	1
MSTRG.46.2	-2.70482	4.65555	0.173284	0.245615	12599	0
MSTRG.46.1	8.59033	3.41265	0.001733	0.00669612	4621	1
MSTRG.47.1	14.4369	-1.23556	0.000684453	0.00348729	3505	1
MSTRG.47.2	8.34439	1.12252	0.00159196	0.00629384	4517	1
MSTRG.48.1	14.813	-2.64916	7.59722e-05	0.000896111	1514	1
MSTRG.49.1	12.9312	-2.97445	4.98775e-05	0.000698599	1275	1
MSTRG.50.1	7.35846	-0.0250973	0.930927	0.94805	17535	0
MSTRG.51.1	0.791355	4.19886	0.0541875	0.0974994	9925	0
MSTRG.52.1	9.77331	-3.21988	0.000389264	0.00238719	2912	1
MSTRG.54.1	6.3548	4.79984	0.0168192	0.038532	7795	1
MSTRG.53.1	10.4103	0.0671353	0.929762	0.947212	17529	0
MSTRG.53.2	10.1041	-0.123125	0.873992	0.902808	17288	0
MSTRG.53.3	9.00113	-1.10065	0.545281	0.624367	15596	0
MSTRG.55.1	8.13754	2.07511	0.000133654	0.00123349	1935	1
MSTRG.56.1	8.49934	1.74277	0.000240552	0.00176037	2440	1
MSTRG.57.1	7.56185	1.75413	0.00207285	0.00765683	4834	1
MSTRG.58.1	6.81085	1.82197	0.00466776	0.0141787	5879	1
MSTRG.59.1	8.16943	-1.3069	0.0479454	0.0884148	9684	0
MSTRG.60.1	6.37814	-1.29249	0.114435	0.175837	11622	0
MSTRG.61.1	7.31361	-2.21272	0.0048616	0.0146085	5943	1
MSTRG.62.1	6.87601	-0.838761	0.0314884	0.0634243	8866	0
MSTRG.63.1	6.93643	-1.60573	0.0050538	0.0150694	5989	1
MSTRG.64.1	10.0892	-1.58946	0.000362874	0.00228016	2842	1
MSTRG.65.1	3.80301	0.64525	0.592664	0.667575	15854	0
MSTRG.66.1	10.0493	-0.818832	0.00182843	0.00696208	4690	1
MSTRG.68.1	11.3362	9.98636	0.0144138	0.0340478	7560	1
MSTRG.68.2	12.1698	5.23876	0.000182969	0.00149746	2182	1
MSTRG.69.1	7.80761	3.98417	0.000337374	0.00217975	2764	1
MSTRG.70.1	5.91474	3.55344	0.00655903	0.018414	6361	1
MSTRG.71.1	5.94661	4.14965	0.000817488	0.00393152	3713	1
MSTRG.72.1	11.3295	0.660645	0.0169795	0.0387552	7824	1
MSTRG.73.1	1.32145	-1.0468	0.551426	0.629949	15632	0
MSTRG.74.1	10.0328	-1.86916	0.000374597	0.00232438	2878	1
MSTRG.74.2	8.99611	2.0417	0.12844	0.192262	11930	0
MSTRG.74.3	7.42702	5.31868	0.0363076	0.0711489	9113	0
MSTRG.75.1	9.12132	0.650742	0.0076991	0.0208287	6601	1
MSTRG.76.1	8.68704	-0.166201	0.336713	0.423124	14211	0
MSTRG.77.1	6.0678	-0.318502	0.354404	0.441133	14347	0
MSTRG.78.1	7.89898	-0.334944	0.141788	0.208228	12160	0
MSTRG.79.1	9.6939	0.903691	0.00139842	0.00570424	4377	1
MSTRG.80.1	9.96767	7.0068	0.000442003	0.00258669	3050	1
MSTRG.81.1	4.41004	6.84472	0.000145109	0.00129052	2008	1
MSTRG.82.1	7.71991	6.58019	0.0179182	0.0404498	7910	1
MSTRG.82.2	7.00962	4.67547	0.0087288	0.0230706	6756	1
MSTRG.83.1	8.79112	4.59084	2.1115e-06	0.000167002	222	1
MSTRG.84.1	8.80203	4.33424	1.35962e-06	0.000150812	157	1
MSTRG.85.1	-2.70482	-15.1551	0.0105974	0.0267792	7067	1
MSTRG.86.1	9.74389	0.397638	0.0956742	0.153923	11100	0
MSTRG.87.1	9.80184	1.03714	0.00382065	0.0121491	5616	1
MSTRG.88.1	9.18497	0.578292	0.145106	0.212141	12215	0
MSTRG.88.2	8.60948	0.875515	0.12293	0.185852	11812	0
MSTRG.89.1	7.75821	0.769746	0.0220844	0.0477651	8256	1
MSTRG.90.1	8.40327	0.610542	0.0321747	0.0645446	8902	0
MSTRG.91.1	4.61085	0.494209	0.439114	0.525794	14914	0
MSTRG.92.1	9.28602	-0.419086	0.0984967	0.157528	11166	0
MSTRG.93.1	9.41173	0.941091	0.00469163	0.0142271	5889	1
MSTRG.93.2	9.72752	1.83945	8.68738e-05	0.000964265	1608	1
MSTRG.94.1	6.01271	0.521359	0.24349	0.325492	13359	0
MSTRG.95.1	10.1736	-0.601532	0.0267035	0.0555794	8580	0
MSTRG.95.2	8.50278	-2.33802	0.177391	0.250323	12655	0
MSTRG.96.1	7.56661	-0.49779	0.175258	0.247921	12624	0
MSTRG.97.1	7.40234	0.0918901	0.683256	0.747188	16330	0
MSTRG.98.1	9.31838	-0.196728	0.217128	0.29608	13096	0
MSTRG.99.1	6.92106	0.375977	0.317683	0.403355	14065	0
MSTRG.100.1	12.6385	-5.53602	3.74055e-06	0.000198451	336	1
MSTRG.101.1	9.62082	-0.655362	0.167152	0.238229	12530	0
MSTRG.102.1	-2.70482	-10.3861	0.012858	0.0310756	7389	1
MSTRG.102.2	-2.70482	-11.62	1.23213e-05	0.00032775	671	1
MSTRG.102.3	-2.70482	-11.1795	3.84531e-05	0.00059313	1157	1
MSTRG.103.1	4.76968	-0.953305	0.111271	0.172265	11535	0
MSTRG.104.1	7.34739	0.679819	0.153489	0.221907	12352	0
MSTRG.105.1	7.96277	-0.413321	0.0701126	0.119621	10467	0
MSTRG.106.1	7.75519	0.0967704	0.632975	0.703052	16078	0
MSTRG.107.1	4.51097	-1.28408	0.0449928	0.0842135	9541	0
MSTRG.108.1	8.94502	-0.851616	0.006212	0.0176337	6291	1
MSTRG.109.1	14.9789	3.57567	1.96326e-05	0.000414179	846	1
MSTRG.109.2	14.1484	3.11401	0.000163959	0.00139761	2095	1
MSTRG.110.1	11.4453	-0.201778	0.140765	0.206997	12144	0
MSTRG.111.1	11.7973	0.119531	0.436218	0.523168	14890	0
MSTRG.112.1	6.24739	-1.32276	0.630526	0.700942	16064	0
MSTRG.113.1	8.20847	-0.864808	0.260744	0.343872	13541	0
MSTRG.114.1	8.0259	-0.235564	0.282247	0.366518	13752	0
MSTRG.115.1	5.07351	-0.668657	0.232683	0.313675	13247	0
MSTRG.116.1	5.7674	-1.04725	0.02275	0.0488364	8319	1
MSTRG.117.1	12.0647	-0.939382	0.0171323	0.0390141	7842	1
MSTRG.118.1	8.33753	-6.03125	4.92722e-05	0.000691632	1272	1
MSTRG.119.1	7.83691	1.14163	0.000930446	0.00429019	3873	1
MSTRG.120.1	10.3708	-0.146838	0.628319	0.698991	16052	0
MSTRG.121.1	10.0707	-0.478194	0.0839402	0.138246	10843	0
MSTRG.122.1	8.81859	0.851357	0.00350315	0.0113703	5502	1
MSTRG.123.1	6.92289	1.25538	0.0103562	0.026283	7036	1
MSTRG.124.1	6.32335	0.831201	0.100828	0.160379	11227	0
MSTRG.127.2	-2.70482	10.9786	0.000945197	0.00434027	3889	1
MSTRG.125.1	11.4616	-6.14673	2.95539e-07	0.00010844	43	1
MSTRG.126.1	10.5425	0.740558	0.0198295	0.0438577	8074	1
MSTRG.126.2	8.0083	-0.702491	0.105827	0.166054	11381	0
MSTRG.127.1	10.3258	6.29839	0.00329376	0.0108548	5418	1
MSTRG.128.1	10.0335	-0.759551	0.00355984	0.0114958	5530	1
MSTRG.129.1	14.7166	-1.03617	0.00103199	0.0046004	4006	1
MSTRG.130.1	10.4183	-0.0338557	0.779644	0.828254	16809	0
MSTRG.131.1	10.7828	-0.268553	0.189525	0.264605	12790	0
MSTRG.132.1	10.6438	-0.0491604	0.806869	0.849892	16954	0
MSTRG.133.1	8.89625	1.14562	0.000870083	0.00409209	3796	1
MSTRG.134.1	9.20364	-1.44046	0.0153354	0.0357865	7652	1
MSTRG.134.2	8.58946	-0.14541	0.834207	0.871944	17085	0
MSTRG.135.1	9.22304	0.170109	0.290619	0.375316	13828	0
MSTRG.136.1	9.52928	-0.551232	0.00971633	0.0250237	6934	1
MSTRG.137.1	10.4519	0.0715447	0.751763	0.805386	16669	0
MSTRG.137.2	9.96645	0.410597	0.0792371	0.132059	10715	0
MSTRG.138.1	10.8396	-0.104911	0.478782	0.562988	15187	0
MSTRG.139.1	7.00765	-0.849778	0.0132739	0.0318867	7434	1
MSTRG.140.1	12.1807	-0.165508	0.293933	0.378829	13856	0
MSTRG.140.2	8.22138	1.33982	0.0114852	0.0284548	7208	1
MSTRG.141.1	9.81647	-0.453733	0.294559	0.379444	13863	0
MSTRG.141.2	9.91085	0.59128	0.0217855	0.0472658	8231	1
MSTRG.142.1	9.90094	0.0272496	0.903848	0.926308	17425	0
MSTRG.143.1	7.80989	6.69021	8.70508e-05	0.000964962	1611	1
MSTRG.144.2	-2.70482	9.05846	0.0473924	0.0876665	9654	0
MSTRG.144.1	7.94301	6.47301	0.000284176	0.00194878	2604	1
MSTRG.145.1	11.1469	0.21889	0.218488	0.297618	13110	0
MSTRG.146.1	9.05748	-0.0589604	0.793355	0.83942	16878	0
MSTRG.147.1	5.16263	0.813182	0.161746	0.231596	12472	0
MSTRG.148.3	7.1669	3.16856	0.160464	0.230055	12456	0
MSTRG.148.1	9.79053	0.424717	0.169667	0.241293	12557	0
MSTRG.148.2	8.6012	0.977369	0.00310418	0.010379	5341	1
MSTRG.148.4	7.22608	0.347748	0.746849	0.801372	16643	0
MSTRG.149.1	11.4055	0.0250127	0.855051	0.888175	17192	0
MSTRG.150.1	8.05642	1.05068	0.037638	0.0732507	9175	0
MSTRG.150.2	6.52991	-1.34824	0.395977	0.48295	14642	0
MSTRG.151.1	7.72187	-0.304061	0.378723	0.465403	14532	0
MSTRG.152.1	11.3471	-0.509795	0.00450792	0.0137813	5841	1
MSTRG.153.1	9.51507	0.708425	0.682076	0.746127	16325	0
MSTRG.153.2	7.90889	-3.05461	0.0337105	0.0669784	8988	0
MSTRG.154.1	10.1945	-0.226812	0.206734	0.284011	12999	0
MSTRG.155.1	7.86143	-0.00311723	0.9918	0.993727	17823	0
MSTRG.156.1	6.54463	-1.15484	0.0197321	0.0436973	8064	1
MSTRG.157.1	7.82011	0.843667	0.0225855	0.0485473	8308	1
MSTRG.158.1	5.16284	-1.18075	0.0580135	0.102732	10083	0
MSTRG.159.1	9.9421	0.543441	0.0146357	0.0344444	7588	1
MSTRG.160.1	10.252	0.128251	0.554324	0.632572	15649	0
MSTRG.161.1	9.36988	-0.265959	0.148663	0.216298	12273	0
MSTRG.162.1	9.67291	-0.386906	0.0794264	0.13224	10725	0
MSTRG.163.1	7.53343	-0.622968	0.0712897	0.121143	10509	0
MSTRG.164.1	8.52606	-0.565822	0.0327596	0.0654679	8936	0
MSTRG.165.1	10.7725	-0.238572	0.177844	0.250904	12658	0
MSTRG.166.1	7.11889	0.408774	0.24409	0.326098	13367	0
MSTRG.167.1	6.85246	0.149418	0.67825	0.74276	16307	0
MSTRG.168.1	9.93756	0.122112	0.41632	0.503361	14770	0
MSTRG.169.1	8.90425	1.26659	0.00142228	0.00577122	4401	1
MSTRG.170.1	8.71266	1.32725	0.00172627	0.00667846	4616	1
MSTRG.176.1	5.40957	0.762887	0.687024	0.750435	16349	0
MSTRG.172.1	7.41491	-1.42033	0.00169001	0.00659244	4578	1
MSTRG.171.1	8.08959	-0.992316	0.0036833	0.0118018	5572	1
MSTRG.173.1	9.71602	0.372359	0.131751	0.196116	11997	0
MSTRG.174.1	7.1032	0.761503	0.0775078	0.129698	10671	0
MSTRG.175.1	7.28594	-1.25461	0.000985329	0.00446599	3940	1
MSTRG.177.1	5.16956	1.20045	0.0345167	0.0682544	9030	0
MSTRG.178.1	5.03256	1.08004	0.0995282	0.158893	11186	0
MSTRG.178.3	4.94691	4.0223	0.0101595	0.025922	6999	1
MSTRG.178.2	6.51166	2.70319	0.00163524	0.00642044	4548	1
MSTRG.179.1	11.5036	2.07565	0.000290329	0.00197211	2629	1
MSTRG.179.2	7.46055	-3.30204	0.0689884	0.117973	10443	0
MSTRG.179.3	1.79281	-1.86953	0.200908	0.277523	12928	0
MSTRG.180.1	9.13746	0.871659	0.0154406	0.0359642	7667	1
MSTRG.181.1	11.0355	-1.01775	0.117091	0.178887	11689	0
MSTRG.181.2	11.1749	-0.305318	0.55922	0.63704	15676	0
MSTRG.181.4	7.28852	1.0755	0.10641	0.166705	11399	0
MSTRG.181.3	6.22937	-1.65692	0.00963919	0.0248788	6919	1
MSTRG.181.5	8.58633	0.657895	0.059116	0.104173	10134	0
MSTRG.181.6	10.2679	1.04589	0.003333	0.0109473	5437	1
MSTRG.181.7	9.30512	0.798634	0.0228771	0.0490326	8332	1
MSTRG.182.1	9.26794	-0.151492	0.498852	0.580926	15335	0
MSTRG.183.1	-2.70482	-7.91096	0.00640563	0.0180657	6332	1
MSTRG.184.1	4.91536	0.348723	0.409521	0.496452	14731	0
MSTRG.185.1	9.63206	0.272564	0.0828873	0.136815	10819	0
MSTRG.186.1	8.91946	-0.388349	0.0408161	0.0780735	9336	0
MSTRG.187.1	11.1725	-0.116853	0.408759	0.495748	14724	0
MSTRG.188.1	8.1389	-0.963239	0.00347012	0.01129	5487	1
MSTRG.189.1	8.93277	-0.0951612	0.566101	0.643094	15720	0
MSTRG.189.2	9.35667	-1.21307	0.0073191	0.0200099	6532	1
MSTRG.190.1	9.90715	1.65646	0.00046947	0.00267457	3133	1
MSTRG.191.1	4.61135	6.14436	1.8926e-05	0.00040612	832	1
MSTRG.192.1	7.32892	-0.128762	0.807685	0.850422	16959	0
MSTRG.193.1	5.50756	-0.610375	0.239475	0.320941	13325	0
MSTRG.194.1	8.74583	-0.0434647	0.868889	0.898733	17265	0
MSTRG.195.1	8.45749	0.0673304	0.775173	0.824825	16783	0
MSTRG.196.1	5.38496	4.36107	0.00765709	0.0207371	6594	1
MSTRG.197.1	5.39025	4.6828	0.000228283	0.00170003	2398	1
MSTRG.198.1	7.68983	3.65536	7.43281e-05	0.000884184	1501	1
MSTRG.200.1	8.00285	7.03353	0.00288356	0.00977686	5267	1
MSTRG.201.1	-2.70482	10.4189	6.61362e-05	0.000824963	1431	1
MSTRG.203.1	-2.70482	-11.3177	0.00116747	0.00502374	4150	1
MSTRG.204.1	6.08457	2.85041	0.000388347	0.00238319	2910	1
MSTRG.204.2	9.14165	2.94235	0.000439746	0.00257898	3045	1
MSTRG.205.1	7.00041	3.09188	0.00129837	0.00542312	4275	1
MSTRG.206.1	-2.70482	9.18841	0.00145253	0.005858	4428	1
MSTRG.207.2	-2.70482	-10.457	0.103071	0.162924	11297	0
MSTRG.207.1	9.26796	-10.0563	0.00104836	0.00465366	4023	1
MSTRG.208.1	9.63283	3.87956	0.000242481	0.00177033	2446	1
MSTRG.209.1	8.76875	-1.41462	0.00207652	0.00766325	4839	1
MSTRG.210.1	9.98366	0.130937	0.515736	0.596914	15429	0
MSTRG.211.1	7.66977	0.150664	0.600553	0.674563	15898	0
MSTRG.212.1	7.01773	-0.0244505	0.945492	0.959187	17603	0
MSTRG.213.1	9.80363	-0.476748	0.025984	0.0543224	8542	0
MSTRG.214.1	10.3209	0.500026	0.0107668	0.0271076	7093	1
MSTRG.215.1	10.2456	0.626855	0.00318255	0.0105836	5370	1
MSTRG.216.1	9.76239	0.364416	0.44852	0.534869	14975	0
MSTRG.216.2	5.61331	4.44829	0.196459	0.272516	12874	0
MSTRG.217.1	10.7239	0.823244	0.015244	0.0356086	7645	1
MSTRG.218.1	6.67648	1.02	0.0167589	0.0384285	7788	1
MSTRG.219.1	6.85242	0.557436	0.105587	0.165808	11372	0
MSTRG.220.1	7.97868	0.985732	0.00219802	0.00797047	4924	1
MSTRG.221.1	8.40417	0.902065	0.00658438	0.0184648	6368	1
MSTRG.222.1	9.86078	1.00181	0.0058595	0.0168963	6193	1
MSTRG.223.1	7.50939	1.23829	0.007016	0.0193869	6462	1
MSTRG.224.1	12.3165	-0.146966	0.27319	0.356677	13678	0
MSTRG.225.1	8.11001	-0.279704	0.358081	0.44452	14385	0
MSTRG.226.1	14.2344	1.65073	3.52004e-05	0.000560757	1121	1
MSTRG.227.1	11.3074	-0.98225	0.00155899	0.00618688	4499	1
MSTRG.228.1	13.4525	0.281813	0.185878	0.260346	12750	0
MSTRG.229.1	8.02122	-0.634991	0.0122789	0.0299476	7322	1
MSTRG.230.1	8.69299	1.63291	0.00115941	0.00499872	4142	1
MSTRG.231.1	7.78251	1.43751	0.00611744	0.0174622	6256	1
MSTRG.232.1	8.57357	-1.65083	0.000240822	0.00176037	2443	1
MSTRG.233.1	9.26845	-1.81652	0.00111604	0.00486883	4093	1
MSTRG.234.1	6.02869	-0.0110111	0.992617	0.994287	17828	0
MSTRG.235.1	8.4718	-1.49732	0.327685	0.414008	14134	0
MSTRG.236.1	7.69691	-2.41909	0.002549	0.00889777	5115	1
MSTRG.237.1	6.23705	-2.93507	0.000530727	0.00291622	3250	1
MSTRG.238.1	8.84267	-1.77371	0.00717003	0.019704	6497	1
MSTRG.239.1	8.86626	-1.57132	0.0139052	0.0330652	7510	1
MSTRG.240.1	-2.70482	12.4086	0.102456	0.16229	11274	0
MSTRG.240.3	5.42052	8.36734	0.00139419	0.00569605	4371	1
MSTRG.240.2	10.1349	2.75344	0.136425	0.201729	12077	0
MSTRG.241.1	6.83019	-4.76515	0.00614465	0.0175038	6267	1
MSTRG.242.1	10.3884	6.15951	1.53635e-05	0.000366793	748	1
MSTRG.243.1	8.72666	1.0505	0.000441146	0.00258384	3048	1
MSTRG.244.2	8.71847	-0.898374	0.0682091	0.116909	10419	0
MSTRG.244.1	10.4359	0.365615	0.207264	0.284619	13004	0
MSTRG.245.1	7.09637	-0.283471	0.321107	0.407094	14086	0
MSTRG.246.1	8.01403	-0.358673	0.133568	0.198177	12036	0
MSTRG.247.1	7.64102	-0.476021	0.154653	0.223229	12372	0
MSTRG.248.1	8.89943	-0.0289592	0.944601	0.958484	17599	0
MSTRG.249.1	7.31047	-0.411097	0.444622	0.531215	14947	0
MSTRG.250.1	8.22697	-0.829906	0.00834757	0.0222262	6707	1
MSTRG.251.1	9.59947	-0.0134305	0.933529	0.950044	17547	0
MSTRG.252.1	9.65278	-0.861901	0.00282614	0.0096297	5241	1
MSTRG.252.2	7.13049	2.0648	0.0165704	0.0380941	7768	1
MSTRG.253.1	9.20182	-0.609972	0.0330306	0.0658548	8957	0
MSTRG.254.1	7.98669	0.227656	0.370577	0.457439	14467	0
MSTRG.255.1	8.15209	0.339519	0.0794185	0.13224	10724	0
MSTRG.256.1	6.93558	0.411389	0.171465	0.243501	12575	0
MSTRG.257.1	7.91812	0.511402	0.136694	0.202025	12083	0
MSTRG.258.1	4.01242	1.81031	0.118291	0.180335	11714	0
MSTRG.259.2	7.65218	0.508618	0.228603	0.308945	13214	0
MSTRG.259.1	7.13346	4.65897	0.0218416	0.0473359	8240	1
MSTRG.260.1	10.4859	0.700327	0.00201515	0.00749875	4799	1
MSTRG.261.1	8.77196	-0.857311	0.032711	0.0653937	8932	0
MSTRG.262.1	10.3722	-0.528761	0.0559697	0.100031	9992	0
MSTRG.263.1	8.91398	-0.92974	0.00587531	0.0169364	6195	1
MSTRG.264.1	7.99482	-0.689899	0.200847	0.27746	12927	0
MSTRG.264.2	7.80512	-1.22451	0.00143966	0.00582586	4413	1
MSTRG.265.1	10.3378	-1.07073	0.00234909	0.00837829	5007	1
MSTRG.266.1	9.89951	1.31204	0.000312912	0.00207161	2696	1
MSTRG.267.1	10.5667	1.67195	9.72983e-05	0.0010239	1697	1
MSTRG.268.1	9.88226	1.69577	0.000463458	0.00265445	3117	1
MSTRG.269.2	-2.70482	9.74519	0.00237959	0.00846111	5020	1
MSTRG.269.1	6.9753	8.26792	3.48114e-06	0.000194201	318	1
MSTRG.270.1	4.51898	-2.20247	0.0990764	0.158271	11179	0
MSTRG.271.1	6.86544	-1.36439	0.00564091	0.0163851	6148	1
MSTRG.272.1	6.84206	-1.06156	0.0507439	0.0924018	9807	0
MSTRG.273.1	14.0311	-0.566314	0.02903	0.0594926	8714	0
MSTRG.274.1	10.708	-0.0342366	0.867305	0.897614	17255	0
MSTRG.275.4	6.17189	4.20745	0.0273064	0.0566099	8614	0
MSTRG.275.5	-2.70482	8.47061	0.0490245	0.0900143	9726	0
MSTRG.275.1	9.19232	1.75496	0.00184658	0.00700875	4705	1
MSTRG.275.2	6.474	-4.21291	0.000503745	0.00281201	3198	1
MSTRG.275.3	7.36953	3.01947	0.183068	0.257015	12720	0
MSTRG.276.1	6.03212	0.602583	0.372798	0.459704	14482	0
MSTRG.277.1	8.51226	-1.06383	0.00665254	0.018625	6378	1
MSTRG.278.1	8.26901	-0.700283	0.105256	0.165463	11360	0
MSTRG.278.2	4.37907	-1.91156	0.236141	0.317378	13287	0
MSTRG.279.1	7.11657	-1.10275	0.0140393	0.033344	7519	1
MSTRG.280.1	8.59752	0.389885	0.105495	0.165693	11370	0
MSTRG.282.1	10.4763	0.148947	0.398933	0.486091	14656	0
MSTRG.281.1	6.23798	0.509688	0.493672	0.576322	15297	0
MSTRG.281.2	4.68131	0.369807	0.701713	0.763242	16418	0
MSTRG.283.1	6.77959	0.367544	0.365432	0.452214	14431	0
MSTRG.284.1	9.92899	0.433945	0.0447484	0.0838528	9530	0
MSTRG.285.1	10.4653	-0.74017	0.00148271	0.00595149	4449	1
MSTRG.286.1	9.27601	0.294647	0.153795	0.222207	12360	0
MSTRG.287.1	4.7399	2.89871	0.00210709	0.00773491	4863	1
MSTRG.288.1	11.4514	-2.45307	0.000479997	0.00271259	3160	1
MSTRG.288.2	11.2488	-5.10749	1.85902e-05	0.000403599	822	1
MSTRG.288.3	9.79791	0.602166	0.729104	0.78649	16555	0
MSTRG.289.1	14.3924	1.48897	0.000313209	0.00207161	2698	1
MSTRG.290.1	9.52575	-0.311612	0.13386	0.198478	12044	0
MSTRG.291.1	8.12369	0.0631106	0.777652	0.826855	16795	0
MSTRG.292.1	9.73654	-0.028439	0.880174	0.907776	17315	0
MSTRG.293.3	7.19461	4.95328	0.131765	0.196116	11998	0
MSTRG.293.2	9.61849	3.99519	0.0611663	0.107141	10195	0
MSTRG.293.6	4.98534	3.85533	0.102247	0.162067	11266	0
MSTRG.293.4	-2.70482	10.8004	0.0594444	0.104649	10144	0
MSTRG.293.7	-2.70482	10.4675	0.00788153	0.0212002	6639	1
MSTRG.294.1	-2.70482	11.8955	0.000157396	0.00136307	2062	1
MSTRG.293.1	8.69144	3.61444	0.00637142	0.0179919	6324	1
MSTRG.293.5	7.97201	2.44054	0.314425	0.4001	14034	0
MSTRG.296.1	8.86754	0.074601	0.766607	0.817757	16741	0
MSTRG.297.1	9.0443	0.5867	0.0278862	0.0575513	8653	0
MSTRG.298.1	11.5295	0.971072	0.000904624	0.00420697	3840	1
MSTRG.299.1	5.07093	-0.212121	0.761485	0.813752	16711	0
MSTRG.300.1	8.4268	-0.724057	0.0358539	0.0704301	9091	0
MSTRG.301.1	8.98668	0.422446	0.176331	0.249123	12640	0
MSTRG.302.1	9.82426	-0.772739	0.00188718	0.00712953	4727	1
MSTRG.303.1	10.1836	0.0389509	0.836391	0.873242	17104	0
MSTRG.304.1	8.78577	-0.0279358	0.865994	0.896777	17245	0
MSTRG.305.1	7.71991	-0.0313951	0.884678	0.911422	17334	0
MSTRG.306.1	10.1705	0.211183	0.213577	0.291876	13067	0
MSTRG.306.2	9.87352	0.256385	0.210317	0.288179	13033	0
MSTRG.307.1	8.91058	1.64506	0.0044564	0.013681	5817	1
MSTRG.308.1	11.0526	0.108574	0.607495	0.680592	15940	0
MSTRG.309.2	4.20848	7.03311	0.0130428	0.0314138	7414	1
MSTRG.309.1	12.0382	0.845564	0.0124954	0.0303761	7346	1
MSTRG.309.3	7.03296	3.74756	0.008707	0.0230321	6751	1
MSTRG.310.1	6.65894	0.414636	0.35742	0.444077	14373	0
MSTRG.311.1	10.2805	0.778794	0.0102639	0.0261172	7018	1
MSTRG.311.2	7.26109	0.77898	0.0374522	0.0729915	9163	0
MSTRG.312.1	7.90208	0.811719	0.026612	0.0554333	8572	0
MSTRG.313.1	9.69324	0.963822	0.0546941	0.0982615	9940	0
MSTRG.314.1	9.06146	0.574208	0.0331185	0.0659783	8964	0
MSTRG.315.1	-2.70482	6.14699	0.0101045	0.0258261	6987	1
MSTRG.316.2	5.27859	0.793692	0.761822	0.814047	16712	0
MSTRG.316.1	7.23976	-0.289801	0.796316	0.841638	16896	0
MSTRG.316.4	9.46551	-0.373189	0.136941	0.202341	12086	0
MSTRG.316.3	6.06137	2.16015	0.108777	0.16945	11462	0
MSTRG.316.5	5.30712	2.4134	0.242629	0.324536	13351	0
MSTRG.316.6	7.19699	0.123229	0.945756	0.959238	17607	0
MSTRG.317.1	8.73766	0.0681315	0.869613	0.899169	17271	0
MSTRG.318.1	7.80881	-1.29745	0.000757096	0.00371946	3635	1
MSTRG.319.3	7.17393	13.7941	1.72832e-05	0.000390192	790	1
MSTRG.319.1	-2.70482	19.4298	7.59564e-06	0.000253538	535	1
MSTRG.319.2	8.32519	13.2117	0.00028448	0.00194944	2606	1
MSTRG.320.1	8.9843	1.17838	0.00690419	0.0191432	6440	1
MSTRG.321.4	3.6963	1.66891	0.400777	0.487904	14669	0
MSTRG.321.1	8.64576	1.12534	0.000646959	0.00335855	3440	1
MSTRG.321.3	9.56073	2.31094	8.01169e-05	0.000925438	1546	1
MSTRG.321.2	4.42963	-1.94233	0.0330723	0.0659232	8959	0
MSTRG.322.1	9.98419	0.78619	0.00225307	0.00812344	4953	1
MSTRG.322.2	6.72451	-0.934692	0.0372891	0.0727213	9157	0
MSTRG.322.3	6.08096	-0.616496	0.451625	0.537384	15006	0
MSTRG.322.4	5.59408	-0.542916	0.258021	0.340961	13514	0
MSTRG.322.5	6.06106	-0.911227	0.204591	0.281608	12974	0
MSTRG.322.6	5.53762	-0.79155	0.37601	0.462802	14509	0
MSTRG.322.7	5.69247	-2.61892	0.193713	0.269544	12834	0
MSTRG.322.8	5.55614	0.39859	0.652231	0.720185	16173	0
MSTRG.323.1	12.7524	0.113293	0.436544	0.52349	14892	0
MSTRG.324.1	7.01609	-0.833462	0.0969407	0.155616	11124	0
MSTRG.325.1	7.73033	-0.598167	0.126847	0.190355	11900	0
MSTRG.326.1	5.21226	-0.716965	0.0745543	0.125674	10594	0
MSTRG.327.1	6.71528	0.48649	0.0899491	0.146334	10977	0
MSTRG.328.1	9.63667	0.698873	0.0180983	0.0407823	7925	1
MSTRG.329.1	9.06818	0.191331	0.296523	0.381402	13883	0
MSTRG.329.2	5.38931	-1.41869	0.0271322	0.056301	8606	0
MSTRG.330.1	3.7959	-3.5635	0.0131276	0.0315692	7426	1
MSTRG.331.1	6.81442	2.42529	0.00807173	0.0216109	6670	1
MSTRG.332.1	8.83593	0.176479	0.307034	0.392428	13972	0
MSTRG.333.1	7.51793	-0.553341	0.0689809	0.117972	10442	0
MSTRG.334.1	8.7704	0.999523	0.0144754	0.0341528	7569	1
MSTRG.335.1	6.20367	1.05804	0.0159053	0.0368352	7711	1
MSTRG.336.1	10.4037	-0.364945	0.0401309	0.0770848	9297	0
MSTRG.337.1	11.2297	-0.109108	0.624415	0.695636	16029	0
MSTRG.338.1	12.4316	-0.357199	0.0443545	0.0832719	9512	0
MSTRG.339.1	10.1673	3.91701	4.50867e-05	0.000655078	1229	1
MSTRG.340.1	11.5241	2.90935	1.6245e-05	0.000379716	764	1
MSTRG.341.1	10.0099	0.134485	0.333569	0.419942	14185	0
MSTRG.342.1	8.81805	-0.389883	0.084908	0.139647	10858	0
MSTRG.343.1	11.4452	-0.211714	0.760866	0.813284	16707	0
MSTRG.344.1	10.5588	3.20063	0.000216427	0.00164817	2345	1
MSTRG.345.1	12.4886	-0.790485	0.0406125	0.0777864	9323	0
MSTRG.346.1	10.4143	4.06125	0.000535393	0.00293464	3258	1
MSTRG.347.1	6.82703	3.39594	5.54383e-06	0.00022439	441	1
MSTRG.348.1	6.01238	-1.86341	0.00565112	0.0164014	6153	1
MSTRG.349.1	8.166	-1.13246	0.0253701	0.0533136	8498	0
MSTRG.350.1	7.51005	0.561751	0.032448	0.0649906	8916	0
MSTRG.351.1	5.2997	0.46522	0.275793	0.359471	13701	0
MSTRG.352.1	7.05905	-0.405109	0.307622	0.393039	13977	0
MSTRG.353.1	14.1869	1.01361	0.0032028	0.0106272	5382	1
MSTRG.354.1	10.6668	2.87709	0.00010934	0.00109187	1788	1
MSTRG.354.2	8.84746	1.52469	0.114361	0.175739	11621	0
MSTRG.355.2	7.4105	2.51829	0.459522	0.54468	15066	0
MSTRG.355.1	8.5274	2.11757	0.0129766	0.0312861	7407	1
MSTRG.356.1	10.1336	2.39779	9.91461e-06	0.000292218	605	1
MSTRG.357.2	-2.70482	-6.36507	0.128393	0.192239	11926.5	0
MSTRG.357.1	8.7379	1.00981	0.0251207	0.0529015	8480	0
MSTRG.358.1	5.72533	-0.0207361	0.951299	0.963133	17638	0
MSTRG.359.1	6.64501	0.158407	0.540007	0.619519	15566	0
MSTRG.360.1	5.05305	-0.345745	0.503588	0.585258	15366	0
MSTRG.361.1	7.98289	-0.274317	0.273621	0.357135	13682	0
MSTRG.362.1	6.23157	2.66656	0.00871948	0.0230548	6754	1
MSTRG.363.1	15.8338	-1.62449	0.000239103	0.00175716	2430	1
MSTRG.364.1	4.42483	-0.0449499	0.95543	0.966142	17660	0
MSTRG.366.2	-2.70482	10.663	0.107876	0.168307	11446	0
MSTRG.366.1	-2.70482	15.2857	0.0145185	0.0342319	7574	1
MSTRG.367.1	7.6463	8.74672	3.66228e-06	0.000196991	332	1
MSTRG.368.1	5.69009	5.16132	0.00672389	0.0187676	6398	1
MSTRG.369.1	5.75502	4.40386	0.0108686	0.0273214	7104	1
MSTRG.370.1	4.88649	5.19561	0.0179092	0.0404429	7908	1
MSTRG.371.1	8.26216	4.17998	0.0283161	0.0583039	8673	0
MSTRG.372.1	8.93664	-0.537176	0.157762	0.227037	12409	0
MSTRG.373.1	5.21577	-0.402263	0.434546	0.521525	14879	0
MSTRG.374.1	7.12711	-1.84785	0.000323393	0.00211465	2730	1
MSTRG.375.2	8.9787	8.86915	0.00221856	0.00802281	4937	1
MSTRG.375.3	-2.70482	10.3167	0.00271349	0.0093475	5184	1
MSTRG.375.1	5.63142	0.516416	0.203501	0.280605	12951	0
MSTRG.376.1	11.8164	0.735246	0.00221395	0.00801151	4935	1
MSTRG.377.4	6.80737	1.18377	0.697918	0.759919	16401	0
MSTRG.377.1	10.1621	0.889184	0.00240066	0.00851291	5036	1
MSTRG.377.2	6.15577	-1.82293	0.537756	0.617374	15555	0
MSTRG.377.3	8.7278	0.0976447	0.866862	0.897415	17250	0
MSTRG.378.1	5.68714	0.252188	0.47787	0.562091	15181	0
MSTRG.379.1	10.3234	-0.404016	0.0290797	0.0595515	8719	0
MSTRG.380.1	6.26242	1.63816	0.0068107	0.0189536	6417	1
MSTRG.380.2	8.03547	-0.778096	0.00636243	0.0179722	6322	1
MSTRG.381.2	-2.70482	-10.7538	0.102335	0.162142	11271	0
MSTRG.381.1	11.119	0.208144	0.461204	0.546347	15075	0
MSTRG.382.1	9.26054	-8.10639	1.44069e-05	0.000357828	719	1
MSTRG.388.1	-2.70482	10.4924	0.011781	0.0290315	7246	1
MSTRG.388.2	6.38059	13.4574	6.72655e-05	0.000834185	1440	1
MSTRG.383.1	10.4015	-8.96299	2.32284e-05	0.000453347	915	1
MSTRG.384.1	5.25232	2.08803	0.0432911	0.0816963	9463	0
MSTRG.384.2	11.4873	-0.425611	0.118727	0.18083	11725	0
MSTRG.385.1	11.0971	-3.12923	0.000123569	0.00117214	1881	1
MSTRG.386.1	10.4035	2.2121	0.000408292	0.00246388	2958	1
MSTRG.387.1	11.2159	1.91183	0.00129404	0.00540814	4273	1
MSTRG.387.2	5.37654	-8.43359	0.000952563	0.004364	3898	1
MSTRG.387.3	4.37054	12.2213	4.31052e-06	0.000208664	368	1
MSTRG.389.1	12.9224	-0.550382	0.167034	0.238136	12526	0
MSTRG.390.1	7.75476	-1.13452	0.431013	0.518144	14855	0
MSTRG.391.1	4.32794	0.821635	0.312046	0.397639	14014	0
MSTRG.392.1	5.58508	0.164514	0.638293	0.707639	16108	0
MSTRG.393.1	9.95828	-0.932626	0.00112787	0.00490538	4106	1
MSTRG.394.1	9.11868	0.134711	0.530637	0.610929	15511	0
MSTRG.395.1	10.7042	-0.697784	0.0380372	0.0738415	9199	0
MSTRG.396.1	9.82699	-0.830204	0.0071462	0.0196575	6492	1
MSTRG.397.1	10.3888	-1.16305	0.0185971	0.0416973	7964	1
MSTRG.398.1	12.0868	-0.262892	0.0857505	0.140709	10883	0
MSTRG.398.2	8.00985	-0.492276	0.163212	0.233414	12487	0
MSTRG.399.1	7.76736	-0.50954	0.136084	0.201308	12072	0
MSTRG.400.1	9.03351	9.62171	8.86114e-07	0.000132977	119	1
MSTRG.401.1	8.17815	0.556031	0.0910596	0.147885	10996	0
MSTRG.402.1	5.67678	4.76724	0.0452953	0.084682	9552	0
MSTRG.403.1	8.25258	5.98835	0.000374097	0.00232289	2876	1
MSTRG.404.1	8.40203	0.215476	0.334882	0.421268	14196	0
MSTRG.405.1	6.87051	0.197173	0.432736	0.519863	14865	0
MSTRG.406.1	8.25004	0.124272	0.547838	0.626732	15610	0
MSTRG.407.1	10.1351	-2.24219	0.000666075	0.00342098	3477	1
MSTRG.408.1	7.50408	-0.521506	0.0906577	0.147326	10989	0
MSTRG.409.1	10.139	-2.34928	8.78538e-05	0.000969629	1618	1
MSTRG.410.1	9.89406	-0.132818	0.492694	0.575255	15295	0
MSTRG.411.1	10.5963	0.395635	0.0352678	0.069462	9067	0
MSTRG.412.1	9.18234	-0.353179	0.324767	0.410888	14115	0
MSTRG.413.1	12.0331	-0.11291	0.692732	0.755403	16375	0
MSTRG.414.1	9.33718	-0.480297	0.0784535	0.130961	10698	0
MSTRG.415.1	8.56537	0.144387	0.367289	0.454165	14442	0
MSTRG.416.1	11.5601	0.275651	0.184856	0.259057	12743	0
MSTRG.416.2	10.2374	-0.211579	0.444995	0.531589	14949	0
MSTRG.417.1	10.8371	-0.0741359	0.618343	0.69045	15993	0
MSTRG.418.1	9.14121	-0.140718	0.494843	0.577441	15303	0
MSTRG.419.1	6.64712	0.176624	0.508548	0.589909	15395	0
MSTRG.420.1	6.68721	2.62809	0.00123193	0.00522189	4213	1
MSTRG.421.1	8.66603	2.45198	0.000641474	0.00333492	3435	1
MSTRG.422.1	7.58779	-2.16761	0.000133235	0.0012328	1930	1
MSTRG.423.1	6.94516	-2.00135	0.00352634	0.0114269	5511	1
MSTRG.424.1	6.00799	-2.40556	0.00051155	0.00284233	3214	1
MSTRG.425.1	9.4795	-1.38025	0.0253075	0.0532134	8493	0
MSTRG.426.1	11.7733	1.33648	0.000122028	0.00116699	1866	1
MSTRG.427.1	11.059	2.35519	0.000143754	0.00128874	1992	1
MSTRG.428.1	10.1691	-0.214811	0.213078	0.291292	13063	0
MSTRG.429.1	6.19006	-0.189042	0.722877	0.780953	16530	0
MSTRG.430.1	9.50676	-0.102556	0.482744	0.566564	15216	0
MSTRG.430.2	7.46084	0.30289	0.673616	0.738955	16279	0
MSTRG.431.1	5.58773	0.899219	0.0624037	0.108786	10244	0
MSTRG.432.1	7.10782	1.29421	0.000837663	0.00399226	3747	1
MSTRG.433.1	6.66887	0.905138	0.0402845	0.0773076	9305	0
MSTRG.434.1	11.7536	-0.315082	0.200702	0.277324	12924	0
MSTRG.435.1	6.02402	-0.816263	0.0485691	0.0893619	9706	0
MSTRG.436.1	6.83853	-1.23674	0.00323218	0.0106988	5395	1
MSTRG.437.1	9.74075	0.403599	0.148851	0.216495	12278	0
MSTRG.438.1	7.86734	0.0733688	0.738734	0.794861	16597	0
MSTRG.439.1	4.56025	1.93493	0.0580031	0.102732	10082	0
MSTRG.440.1	9.65083	0.376426	0.0678267	0.116369	10408	0
MSTRG.441.1	6.79197	5.71931	0.0210613	0.0459908	8178	1
MSTRG.442.1	7.0209	5.08133	0.0170136	0.0388193	7826	1
MSTRG.443.1	8.45428	-1.81101	7.19987e-05	0.000865196	1486	1
MSTRG.444.1	11.8689	-1.4295	0.000448731	0.00260837	3072	1
MSTRG.445.1	10.529	-6.37112	6.49344e-06	0.000235691	492	1
MSTRG.446.1	8.07081	-10.7477	2.3854e-06	0.000170036	246	1
MSTRG.447.1	7.14165	-2.01751	0.000261028	0.00184965	2520	1
MSTRG.448.1	7.12256	-1.60659	0.00259281	0.00902301	5131	1
MSTRG.449.1	4.01719	-2.67195	0.00171057	0.00664507	4597	1
MSTRG.450.1	6.37227	-0.299374	0.322767	0.408763	14101	0
MSTRG.451.1	8.65648	-0.320622	0.0698934	0.119258	10466	0
MSTRG.452.1	7.69243	0.770636	0.00722323	0.0198267	6506	1
MSTRG.453.1	7.69056	0.453511	0.0623912	0.108775	10243	0
MSTRG.454.1	16.1033	-2.77501	0.00628463	0.0177964	6306	1
MSTRG.455.1	12.0513	1.13652	0.00466426	0.0141705	5878	1
MSTRG.456.1	9.68211	0.513625	0.0368438	0.0720314	9134	0
MSTRG.456.2	9.76475	0.734015	0.0187694	0.042003	7980	1
MSTRG.457.1	9.51957	0.294884	0.369796	0.456668	14460	0
MSTRG.458.1	7.63712	0.464374	0.261707	0.344856	13552	0
MSTRG.459.1	4.49893	0.306774	0.469577	0.554134	15133	0
MSTRG.460.1	8.63383	0.501857	0.23413	0.31515	13267	0
MSTRG.461.1	9.26673	0.192921	0.323251	0.409348	14102	0
MSTRG.462.2	-2.70482	11.5489	0.105385	0.165594	11365	0
MSTRG.462.1	11.9659	5.08013	1.86812e-06	0.000162736	205	1
MSTRG.463.1	12.466	1.38327	0.000207567	0.00160743	2306	1
MSTRG.464.1	6.32115	-0.39369	0.260274	0.343404	13535	0
MSTRG.465.1	9.0939	-0.0613061	0.753184	0.806474	16678	0
MSTRG.466.1	12.011	-1.3715	0.000129844	0.0012101	1914	1
MSTRG.467.1	11.6599	-1.35075	0.000147541	0.0013042	2020	1
MSTRG.468.1	11.266	-1.96274	1.26565e-05	0.000332582	679	1
MSTRG.469.1	9.85743	-0.818194	0.00599027	0.0171957	6221	1
MSTRG.470.1	8.6687	-0.799274	0.00898745	0.0235991	6801	1
MSTRG.471.1	6.87791	-1.00336	0.0283518	0.0583504	8677	0
MSTRG.472.1	11.7817	1.64264	0.000310445	0.0020617	2689	1
MSTRG.473.1	8.08964	-0.149672	0.706787	0.767516	16445	0
MSTRG.474.1	5.93846	-0.0263711	0.949339	0.96178	17627	0
MSTRG.475.1	4.44944	-0.413077	0.819889	0.860784	17009	0
MSTRG.476.1	8.61875	-0.438079	0.0478611	0.0882866	9681	0
MSTRG.477.1	8.55104	0.585389	0.0150419	0.0352194	7627	1
MSTRG.478.1	6.57642	0.585178	0.0646158	0.111824	10319	0
MSTRG.479.1	4.30615	-2.60166	0.0227594	0.0488449	8321	1
MSTRG.480.1	6.01143	-1.69528	0.0121737	0.029767	7303	1
MSTRG.481.1	-2.70482	-15.7192	6.10634e-06	0.000229091	476	1
MSTRG.481.2	11.8384	-0.288001	0.577167	0.653462	15773	0
MSTRG.482.1	-2.70482	-8.41545	0.000600807	0.00319607	3357	1
MSTRG.483.1	6.83324	-8.43316	0.000446574	0.0026011	3064	1
MSTRG.484.1	11.8359	0.97685	0.00974984	0.0251028	6936	1
MSTRG.486.1	9.47675	-12.2332	0.000679895	0.00347398	3495	1
MSTRG.487.1	8.05686	-8.41741	1.55032e-07	0.000107393	25	1
MSTRG.488.1	6.13707	-8.96933	0.00208712	0.00768648	4849	1
MSTRG.489.1	-2.70482	-13.3029	3.16938e-05	0.000533447	1061	1
MSTRG.490.1	8.13175	-0.0133768	0.969113	0.975932	17732	0
MSTRG.491.1	8.30199	0.960953	0.0163102	0.0376169	7743	1
MSTRG.492.1	10.2282	0.5686	0.00775073	0.0209209	6616	1
MSTRG.493.1	8.74331	-5.21978	0.00031968	0.0020973	2722	1
MSTRG.495.1	8.40652	0.428692	0.152543	0.220862	12334	0
MSTRG.495.2	7.40933	1.45686	0.0158878	0.0368042	7709	1
MSTRG.496.1	8.21269	3.6518	0.000170565	0.00143204	2127	1
MSTRG.497.1	6.47923	0.85842	0.0785015	0.131017	10700	0
MSTRG.498.1	4.28836	0.516564	0.695152	0.757368	16391	0
MSTRG.499.1	9.89425	-0.437639	0.256792	0.339764	13497	0
MSTRG.500.1	-2.70482	-10.304	6.51493e-05	0.000819899	1419	1
MSTRG.501.1	13.4721	-1.49569	0.00190111	0.00717001	4735	1
MSTRG.502.1	10.2509	-1.33673	0.00867885	0.0229712	6747	1
MSTRG.503.1	7.54102	0.363131	0.157344	0.226565	12402	0
MSTRG.504.1	7.67978	-0.122051	0.571188	0.647802	15746	0
MSTRG.505.1	10.8896	1.68378	0.000255753	0.00183129	2494	1
MSTRG.506.1	10.9589	0.409966	0.0302919	0.061479	8799	0
MSTRG.507.1	10.0133	1.41584	0.000260079	0.00184588	2516	1
MSTRG.508.2	6.6405	-3.70118	0.288609	0.373261	13808	0
MSTRG.508.1	10.5443	0.826353	0.055138	0.0989105	9955	0
MSTRG.509.1	14.7889	0.373671	0.0836406	0.137836	10836	0
MSTRG.510.1	10.6436	-1.55053	0.00268444	0.00926532	5174	1
MSTRG.511.2	7.72158	1.15201	0.0820219	0.135587	10803	0
MSTRG.511.1	8.43793	2.00013	0.00400727	0.0126175	5671	1
MSTRG.512.1	7.39493	-0.274424	0.25687	0.339817	13499	0
MSTRG.513.1	7.25446	0.724445	0.0795105	0.132318	10731	0
MSTRG.514.1	10.179	0.0591048	0.890862	0.916154	17365	0
MSTRG.514.2	9.6796	-0.146399	0.793652	0.839585	16881	0
MSTRG.515.1	12.3296	-0.658883	0.0153362	0.0357865	7653	1
MSTRG.515.2	-2.70482	-12.172	0.00270542	0.00932691	5180	1
MSTRG.516.1	-2.70482	11.793	0.00068629	0.00349168	3509	1
MSTRG.516.2	11.1056	1.09413	0.000576852	0.00310658	3316	1
MSTRG.516.3	6.88965	7.85865	0.0053376	0.0157422	6055	1
MSTRG.517.1	8.44103	-0.370115	0.151869	0.220011	12327	0
MSTRG.518.1	14.0137	2.22763	0.000256327	0.00183368	2496	1
MSTRG.519.1	8.66276	-1.20034	0.0107141	0.0270168	7082	1
MSTRG.519.2	7.66052	-1.46557	0.00428136	0.0132591	5766	1
MSTRG.520.1	12.3443	-1.39768	0.000651555	0.00337168	3450	1
MSTRG.521.1	10.8125	-3.00012	2.22381e-06	0.000168459	235	1
MSTRG.522.1	9.17245	-0.731915	0.0222552	0.0480355	8273	1
MSTRG.523.1	10.4039	-0.968556	0.000345346	0.00220888	2792	1
MSTRG.524.1	11.1733	-0.680005	0.0064579	0.018193	6339	1
MSTRG.525.1	7.47415	0.335596	0.171615	0.24369	12576	0
MSTRG.526.1	7.77375	-0.335919	0.15099	0.219021	12311	0
MSTRG.527.1	11.8856	0.474671	0.00990878	0.0254313	6958	1
MSTRG.527.2	6.29453	1.82336	0.0214751	0.0467002	8212	1
MSTRG.528.1	13.768	-0.872851	0.00244961	0.00864248	5061	1
MSTRG.529.1	10.7876	0.515779	0.0191831	0.0427361	8016	1
MSTRG.530.1	5.18519	0.037457	0.955043	0.966079	17654	0
MSTRG.531.1	9.066	0.12301	0.651675	0.719748	16169	0
MSTRG.532.1	6.65612	0.451621	0.266813	0.350169	13607	0
MSTRG.533.1	6.0986	0.0604221	0.895474	0.920049	17381	0
MSTRG.534.1	8.99543	0.0798985	0.700624	0.762347	16412	0
MSTRG.535.1	9.30373	-0.0241998	0.896884	0.920995	17390	0
MSTRG.535.2	5.13798	-0.123886	0.954888	0.965977	17653	0
MSTRG.536.1	5.76472	9.39496	0.000751151	0.00369941	3626	1
MSTRG.538.1	8.71895	0.564016	0.114168	0.175532	11615	0
MSTRG.538.2	7.80151	0.965469	0.230954	0.311627	13235	0
MSTRG.539.1	5.33986	1.03298	0.0453057	0.0846838	9554	0
MSTRG.540.1	8.74115	0.825698	0.00530366	0.0156631	6046	1
MSTRG.541.1	8.9592	0.733603	0.00509857	0.01517	6002	1
MSTRG.542.1	8.16182	1.01916	0.00203208	0.00754132	4812	1
MSTRG.543.1	5.69754	0.655937	0.143961	0.210821	12194	0
MSTRG.544.1	7.06367	1.43811	0.000563681	0.003055	3295	1
MSTRG.545.1	7.98033	0.20583	0.373802	0.460783	14487	0
MSTRG.546.1	7.01484	0.708371	0.175905	0.248699	12631	0
MSTRG.547.1	6.46398	1.51599	0.00192119	0.00722135	4751	1
MSTRG.548.1	4.89234	-0.1576	0.720206	0.779009	16510	0
MSTRG.549.1	13.7491	0.437646	0.0329145	0.0657038	8946	0
MSTRG.550.1	14.8959	-3.39673	0.0464272	0.0862744	9610	0
MSTRG.550.2	12.6369	-1.25326	0.084957	0.139715	10859	0
MSTRG.550.3	-2.70482	-19.3887	0.000207946	0.001608	2309	1
MSTRG.551.1	11.1571	1.66513	0.00146139	0.00588578	4434	1
MSTRG.552.1	12.2514	1.82463	0.000389109	0.00238705	2911	1
MSTRG.553.1	8.27961	0.514875	0.0556446	0.0995828	9978	0
MSTRG.554.1	7.97014	-1.3778	0.00426653	0.0132307	5758	1
MSTRG.555.1	11.9194	-1.6022	0.000349804	0.00222776	2804	1
MSTRG.555.2	8.4586	-0.00593993	0.985942	0.988711	17808	0
MSTRG.556.1	12.5354	-1.47115	0.000689262	0.00349981	3517	1
MSTRG.556.2	9.00247	-0.890344	0.0415492	0.079162	9373	0
MSTRG.557.1	9.99315	-0.972071	0.00208808	0.00768687	4851	1
MSTRG.558.1	13.4956	-6.12155	3.24036e-07	0.00010844	46	1
MSTRG.559.1	10.58	1.33671	0.000275416	0.00191047	2574	1
MSTRG.560.1	6.97481	-0.280317	0.253589	0.336523	13457	0
MSTRG.561.1	5.75546	0.0314575	0.952657	0.964157	17645	0
MSTRG.562.1	5.39716	3.08468	0.000469524	0.00267457	3135	1
MSTRG.563.1	7.98694	1.98954	0.00481232	0.0145044	5925	1
MSTRG.564.1	10.1291	-0.353475	0.032972	0.0657745	8952	0
MSTRG.565.1	10.1381	-0.845937	0.00320398	0.0106291	5383	1
MSTRG.570.1	8.45162	0.437773	0.0366559	0.0717056	9129	0
MSTRG.571.1	8.85989	0.221013	0.229776	0.310224	13227	0
MSTRG.572.1	9.22774	2.7808	4.04506e-05	0.000613215	1178	1
MSTRG.573.2	-2.70482	11.9235	2.02432e-05	0.000421825	857	1
MSTRG.573.1	9.28084	1.61837	0.000203464	0.00159054	2284	1
MSTRG.574.1	7.49374	12.5138	0.000162082	0.00138621	2088	1
MSTRG.574.3	6.6032	0.0818325	0.976564	0.98118	17774	0
MSTRG.574.2	9.66603	1.64417	0.493585	0.576258	15296	0
MSTRG.574.4	8.07643	0.63574	0.351763	0.438458	14327	0
MSTRG.575.1	9.21501	-0.154657	0.677544	0.742215	16302	0
MSTRG.576.1	11.9756	0.254957	0.120222	0.18267	11753	0
MSTRG.576.2	11.4427	0.0212667	0.937102	0.952896	17562	0
MSTRG.576.3	9.18465	-2.01738	0.441371	0.528041	14926	0
MSTRG.577.1	13.4391	-0.521161	0.0255398	0.0535882	8511	0
MSTRG.578.1	5.75023	-2.54919	0.0122123	0.029832	7310	1
MSTRG.579.1	4.09238	-3.22521	0.000651216	0.00337168	3449	1
MSTRG.580.1	7.64435	-3.22921	0.000344678	0.00220643	2789	1
MSTRG.581.1	9.88707	-3.25664	5.24251e-05	0.000716302	1307	1
MSTRG.582.1	9.68704	-1.09637	0.0328412	0.0655869	8942	0
MSTRG.582.2	9.02904	-1.32252	0.535869	0.615563	15546	0
MSTRG.583.1	10.0575	-3.05716	0.000193705	0.0015418	2243	1
MSTRG.584.1	9.92223	-4.46328	0.000184772	0.00150601	2191	1
MSTRG.585.1	7.96209	2.28656	7.1031e-05	0.000857654	1479	1
MSTRG.586.1	6.9732	3.65994	9.70605e-06	0.000289367	599	1
MSTRG.587.1	11.7759	2.92814	0.000167161	0.00141209	2114	1
MSTRG.588.1	7.71759	0.467374	0.225555	0.30545	13187	0
MSTRG.589.1	5.31416	0.731796	0.381297	0.468051	14548	0
MSTRG.590.1	4.51567	-3.04788	0.0136295	0.0325351	7481	1
MSTRG.591.2	-2.70482	8.88157	0.116899	0.178694	11682	0
MSTRG.592.2	-2.70482	-10.7648	0.102018	0.161812	11259	0
MSTRG.591.1	10.0174	-0.470776	0.0790018	0.131679	10714	0
MSTRG.592.1	11.1869	-0.00150061	0.998123	0.998458	17852	0
MSTRG.593.1	10.0795	-1.39989	0.00862968	0.0228546	6743	1
MSTRG.593.2	11.2428	3.04876	8.27748e-05	0.000940409	1570	1
MSTRG.594.1	4.18392	-2.50135	0.0118786	0.0292147	7261	1
MSTRG.595.2	8.65406	4.94973	5.55642e-05	0.000742714	1336	1
MSTRG.595.1	8.52491	6.15236	0.00330856	0.0108911	5425	1
MSTRG.596.1	10.4346	0.817474	0.0413428	0.0788613	9362	0
MSTRG.597.1	8.86219	3.31743	5.72019e-06	0.00022439	451	1
MSTRG.598.1	9.84162	0.13181	0.499559	0.581446	15343	0
MSTRG.599.1	11.1643	-6.60711	3.58724e-06	0.000194937	328	1
MSTRG.599.2	-2.70482	-15.6369	3.71018e-05	0.000578656	1145	1
MSTRG.600.1	9.9986	0.380012	0.17834	0.25148	12664	0
MSTRG.601.1	10.809	0.51295	0.0867544	0.14203	10908	0
MSTRG.602.1	7.12252	1.1083	0.0144977	0.0341963	7571	1
MSTRG.603.1	10.2548	0.562113	0.104454	0.164455	11342	0
MSTRG.604.1	8.61189	0.519427	0.0292247	0.059816	8725	0
MSTRG.605.1	10.391	0.523565	0.0920226	0.149123	11020	0
MSTRG.607.1	-2.70482	9.26818	0.0569584	0.101382	10033	0
MSTRG.606.1	9.04081	-0.125604	0.526375	0.607079	15484	0
MSTRG.608.1	8.97922	0.0838872	0.752379	0.805914	16671	0
MSTRG.607.2	11.0507	0.524619	0.0778449	0.130152	10681	0
MSTRG.609.1	7.42311	0.787919	0.0428296	0.0809966	9443	0
MSTRG.610.1	9.15234	0.539414	0.0102155	0.0260337	7007	1
MSTRG.611.1	11.2625	-0.194471	0.538708	0.618267	15560	0
MSTRG.612.1	11.0833	-0.355742	0.322697	0.408704	14100	0
MSTRG.613.1	9.04825	-0.919388	0.00370509	0.0118512	5583	1
MSTRG.614.1	7.86091	-0.246933	0.703413	0.764613	16428	0
MSTRG.614.2	7.47798	0.948006	0.310201	0.39574	13998	0
MSTRG.615.2	11.4124	0.25886	0.449993	0.536054	14991	0
MSTRG.615.1	11.2294	0.379613	0.438207	0.525025	14905	0
MSTRG.615.3	12.4184	0.649709	0.0708496	0.120533	10497	0
MSTRG.616.1	11.9104	-0.26144	0.0775349	0.129707	10675	0
MSTRG.617.1	11.1725	-0.844094	0.0039479	0.0124671	5655	1
MSTRG.618.1	7.79465	0.315347	0.526876	0.607578	15486	0
MSTRG.619.1	7.74965	-0.146279	0.506894	0.58845	15383	0
MSTRG.620.1	10.2581	0.414428	0.0740087	0.124955	10577	0
MSTRG.621.1	9.51788	0.448425	0.109877	0.17067	11497	0
MSTRG.622.1	9.79559	1.32421	0.00218779	0.0079474	4916	1
MSTRG.622.2	8.2498	-0.968913	0.195674	0.271595	12866	0
MSTRG.623.1	8.9286	-0.386952	0.0656629	0.11335	10345	0
MSTRG.624.1	7.54415	-0.144167	0.725007	0.782874	16538	0
MSTRG.625.1	5.65354	-0.561788	0.288084	0.37277	13801	0
MSTRG.626.1	10.5502	-0.0203468	0.879412	0.907249	17310	0
MSTRG.627.1	8.24524	-1.32337	0.0033247	0.0109301	5432	1
MSTRG.628.1	8.83909	-0.851727	0.00875828	0.0231232	6764	1
MSTRG.629.1	10.1364	0.426516	0.0477362	0.0881199	9674	0
MSTRG.630.1	9.25752	4.44447	7.23716e-06	0.000249474	515	1
MSTRG.631.1	10.3436	3.07856	0.000165445	0.00140321	2103	1
MSTRG.632.1	9.99635	0.13238	0.441563	0.528216	14928	0
MSTRG.633.1	9.84175	1.63596	0.00437196	0.0134755	5793	1
MSTRG.634.1	6.72825	2.46827	0.00423172	0.0131495	5747	1
MSTRG.635.1	7.69207	2.09732	0.0113529	0.0282086	7187	1
MSTRG.635.2	7.54058	1.22215	0.0556388	0.0995828	9977	0
MSTRG.636.1	9.52826	0.813648	0.0122261	0.0298432	7316	1
MSTRG.636.2	5.8882	2.37762	0.130954	0.195159	11983	0
MSTRG.637.1	12.1021	1.17027	0.00209743	0.00771331	4856	1
MSTRG.638.1	7.9223	2.07826	9.79711e-05	0.00102616	1704	1
MSTRG.639.1	6.33684	2.13135	0.000271299	0.00189341	2558	1
MSTRG.640.1	7.68548	1.73647	0.00126777	0.00532704	4250	1
MSTRG.641.1	11.651	1.98553	0.000168872	0.00142117	2122	1
MSTRG.642.1	11.6645	2.4019	0.000274355	0.00190491	2572	1
MSTRG.643.1	7.90877	-7.45971	2.7609e-05	0.00049552	995	1
MSTRG.643.2	-2.70482	-10.1296	0.000527846	0.00290356	3246	1
MSTRG.643.3	-2.70482	-7.48992	0.00871588	0.0230487	6753	1
MSTRG.644.1	8.60998	-0.887207	0.0307833	0.0622499	8831	0
MSTRG.645.1	11.0586	0.796573	0.000783811	0.00382544	3659	1
MSTRG.646.1	3.81486	-1.28912	0.449493	0.535672	14985	0
MSTRG.647.1	9.68968	0.84313	0.00373655	0.0119369	5590	1
MSTRG.648.1	7.2956	0.882644	0.0248454	0.0524425	8460	0
MSTRG.648.2	3.75544	4.99112	0.00957414	0.024761	6905	1
MSTRG.649.1	10.2985	-0.39655	0.0987928	0.157938	11170	0
MSTRG.650.1	10.8564	-6.77533	0.000408702	0.00246491	2961	1
MSTRG.651.1	11.4046	0.0272383	0.856921	0.889599	17202	0
MSTRG.651.2	10.4225	0.631812	0.0517136	0.0939186	9833	0
MSTRG.652.1	9.05494	0.603486	0.0412665	0.0787494	9358	0
MSTRG.653.1	11.0058	0.205484	0.198929	0.275258	12906	0
MSTRG.654.1	8.87672	-0.17817	0.287482	0.372207	13793	0
MSTRG.655.2	2.20339	1.853	0.22604	0.305967	13193	0
MSTRG.655.1	10.9582	1.92779	0.000108595	0.00108705	1784	1
MSTRG.656.1	8.89747	0.990355	0.00417153	0.0130191	5722	1
MSTRG.657.1	13.6724	-1.33125	0.0011186	0.00487454	4098	1
MSTRG.658.1	6.76196	1.01195	0.00483006	0.0145402	5931	1
MSTRG.659.1	8.30141	0.876611	0.00233885	0.00835128	5001	1
MSTRG.660.1	7.96732	1.23354	0.00228433	0.00820361	4972	1
MSTRG.661.1	9.82556	0.210228	0.237433	0.318754	13302	0
MSTRG.662.1	7.85096	0.0235481	0.928642	0.946237	17525	0
MSTRG.663.1	12.9268	-1.90733	0.000340384	0.00219315	2771	1
MSTRG.663.2	16.1258	-1.35514	0.000688369	0.00349826	3514	1
MSTRG.664.1	8.37383	0.551797	0.0283879	0.0584112	8679	0
MSTRG.665.2	8.61849	-0.462011	0.230639	0.311273	13232	0
MSTRG.665.1	9.19228	1.55664	0.00415704	0.0129875	5716	1
MSTRG.666.1	8.28205	0.127709	0.530781	0.611055	15512	0
MSTRG.667.1	10.9116	-0.0418256	0.817158	0.858427	16999	0
MSTRG.668.1	8.6627	1.11889	0.0264787	0.0552338	8561	0
MSTRG.668.2	8.94411	1.08753	0.0156233	0.036281	7690	1
MSTRG.669.1	10.8356	-0.500098	0.0690037	0.117988	10444	0
MSTRG.670.1	9.72629	0.481669	0.0148466	0.0348078	7617	1
MSTRG.671.1	7.36245	-1.19058	0.0182835	0.0411425	7936	1
MSTRG.672.1	7.46652	-0.681453	0.0818294	0.135394	10793	0
MSTRG.675.3	6.32573	4.92776	0.0446696	0.0837618	9523	0
MSTRG.675.4	-2.70482	11.4054	0.105749	0.166005	11376	0
MSTRG.673.1	8.65457	0.981404	0.0123654	0.030101	7336	1
MSTRG.673.2	5.28073	-2.98742	0.114944	0.176423	11635	0
MSTRG.673.3	8.58356	-1.79068	0.268295	0.351693	13622	0
MSTRG.674.1	11.407	-1.69515	0.000467912	0.0026729	3126	1
MSTRG.675.1	9.29092	-0.279585	0.795506	0.841098	16890	0
MSTRG.675.2	10.5787	3.47786	0.0387059	0.0748585	9233	0
MSTRG.676.1	9.71067	17.7316	2.70367e-05	0.000489743	985	1
MSTRG.677.1	14.2686	1.05788	0.00103018	0.00459378	4004	1
MSTRG.678.1	12.8911	-5.5469	0.000389517	0.00238791	2913	1
MSTRG.679.1	8.3961	1.15739	0.0433362	0.0817729	9464	0
MSTRG.680.1	5.96528	-5.53472	0.000601854	0.00320069	3358	1
MSTRG.681.1	9.50421	-2.79158	1.75184e-05	0.000392517	795	1
MSTRG.682.1	7.22157	8.92108	2.17836e-06	0.000167677	232	1
MSTRG.683.1	9.5739	2.35985	0.000220656	0.00166899	2361	1
MSTRG.684.1	10.4574	0.455686	0.111533	0.172607	11538	0
MSTRG.684.2	7.75874	-0.678732	0.0599968	0.105424	10163	0
MSTRG.685.1	9.34012	2.72357	1.12234e-05	0.000310739	645	1
MSTRG.686.1	6.48877	2.8135	0.0187313	0.0419334	7977	1
MSTRG.687.1	8.38742	2.84811	0.000187566	0.00151457	2210	1
MSTRG.688.1	10.8123	1.05513	0.0212197	0.0462771	8187	1
MSTRG.688.2	8.43643	5.0695	0.00139982	0.00570599	4381	1
MSTRG.688.3	9.67967	-1.33377	0.0440194	0.0827798	9496	0
MSTRG.689.1	10.1908	1.47586	4.79721e-05	0.00067937	1261	1
MSTRG.690.1	11.8957	0.245167	0.0756305	0.127092	10627	0
MSTRG.691.1	13.7801	-0.324769	0.167722	0.238812	12542	0
MSTRG.693.4	4.27999	6.08628	0.00496169	0.0148419	5970	1
MSTRG.692.1	8.55599	1.05895	0.0156416	0.0363141	7692	1
MSTRG.693.1	9.72589	-0.553772	0.272519	0.355983	13671	0
MSTRG.693.2	8.12809	3.84177	0.000867599	0.00408667	3791	1
MSTRG.693.3	6.80964	3.11528	0.000626885	0.00328297	3410	1
MSTRG.693.7	6.04377	4.34237	0.00960684	0.024824	6911	1
MSTRG.693.6	6.52514	4.45169	6.07306e-05	0.000782487	1386	1
MSTRG.693.5	4.75762	8.35162	0.000542346	0.00296547	3266	1
MSTRG.693.8	7.99703	5.81814	0.009943	0.0255045	6962	1
MSTRG.694.1	8.56936	1.99603	0.000144291	0.00128941	1997	1
MSTRG.695.1	9.91862	0.785317	0.00245903	0.00865969	5071	1
MSTRG.696.1	8.4768	-0.232424	0.434042	0.521049	14876	0
MSTRG.696.2	8.2289	-0.36393	0.208131	0.2856	13014	0
MSTRG.696.3	8.14522	-0.752427	0.0780347	0.130372	10689	0
MSTRG.696.4	8.27345	0.425129	0.340547	0.426801	14249	0
MSTRG.697.1	12.9119	-0.798193	0.09103	0.14785	10995	0
MSTRG.698.1	9.44261	6.48294	7.43594e-06	0.000250521	529	1
MSTRG.699.1	11.5798	4.30452	3.10737e-06	0.000186837	295	1
MSTRG.700.1	14.0714	5.3199	2.48512e-06	0.000170036	261	1
MSTRG.701.1	11.7446	8.16947	1.21843e-07	0.000107393	17	1
MSTRG.702.1	8.35609	0.499703	0.0534978	0.0965185	9898	0
MSTRG.703.1	9.58483	-0.254305	0.186827	0.261531	12757	0
MSTRG.703.2	9.05037	1.42665	0.00136239	0.00560331	4342	1
MSTRG.704.1	7.18941	0.385524	0.181393	0.255024	12702	0
MSTRG.705.1	7.98151	0.598183	0.0815886	0.135046	10788	0
MSTRG.706.1	6.83671	-6.21286	0.00546754	0.0160108	6097	1
MSTRG.707.1	7.34645	-2.64198	0.00194088	0.00727085	4767	1
MSTRG.708.1	8.48949	1.22505	0.0517563	0.0939567	9836	0
MSTRG.708.2	8.84866	-1.24385	0.157422	0.226636	12404	0
MSTRG.708.3	8.22032	-2.2444	0.0307827	0.0622499	8830	0
MSTRG.709.1	10.9253	-1.67425	0.0209273	0.0457591	8166	1
MSTRG.709.2	9.54937	1.51426	0.539728	0.619279	15564	0
MSTRG.709.3	7.58199	2.71258	0.111	0.17195	11528	0
MSTRG.710.1	8.49437	-0.069437	0.886539	0.912812	17344	0
MSTRG.711.1	5.34667	-0.00288745	0.988725	0.991056	17816	0
MSTRG.712.1	5.96159	-1.01949	0.0600566	0.105519	10164	0
MSTRG.713.1	7.85328	-1.23573	0.000603536	0.00320247	3364	1
MSTRG.714.1	8.70042	1.4929	0.00417977	0.013038	5725	1
MSTRG.715.1	8.19605	1.54024	0.00256257	0.00893447	5122	1
MSTRG.716.1	11.4195	-0.407621	0.0385433	0.0746212	9224	0
MSTRG.717.1	7.47934	-0.612867	0.0815305	0.134981	10786	0
MSTRG.718.1	13.5316	4.19682	2.58981e-05	0.000478311	966	1
MSTRG.718.2	9.62806	3.1216	0.00585466	0.0168851	6192	1
MSTRG.719.1	7.59015	0.0267957	0.936689	0.952639	17559	0
MSTRG.719.2	6.42953	1.13536	0.087229	0.142649	10920	0
MSTRG.720.1	8.89848	-0.75883	0.00537323	0.0158155	6067	1
MSTRG.721.1	11.7409	-0.601844	0.0163517	0.0377028	7745	1
MSTRG.721.2	10.807	-0.48513	0.0698344	0.119192	10463	0
MSTRG.722.1	8.00501	-0.224594	0.443081	0.529763	14936	0
MSTRG.723.1	9.09242	0.142278	0.59046	0.665817	15836	0
MSTRG.724.1	6.98232	-0.365346	0.182626	0.256474	12716	0
MSTRG.725.1	10.221	0.201227	0.25796	0.340905	13513	0
MSTRG.726.1	6.93925	-1.94055	0.0135239	0.0323307	7470	1
MSTRG.727.1	9.46943	-7.81786	8.23721e-05	0.000940409	1563	1
MSTRG.728.1	3.23253	5.9453	0.00152091	0.00606935	4475	1
MSTRG.729.1	6.73537	3.39226	0.000147276	0.0013033	2018	1
MSTRG.730.1	9.34276	-3.26686	0.00123749	0.00523552	4221	1
MSTRG.730.2	10.0581	-3.07746	0.000179515	0.00147596	2172	1
MSTRG.731.1	11.6196	8.3919	1.77192e-07	0.000107393	28	1
MSTRG.732.1	12.5333	-3.70964	3.84614e-05	0.00059313	1158	1
MSTRG.733.1	10.1464	0.393815	0.0281245	0.0579828	8662	0
MSTRG.734.1	11.2141	0.341786	0.0659703	0.113749	10357	0
MSTRG.735.1	5.70477	-0.78259	0.172118	0.244214	12586	0
MSTRG.736.1	7.00867	0.040045	0.958793	0.96861	17677	0
MSTRG.737.1	9.77702	-6.90251	4.25891e-06	0.000208371	365	1
MSTRG.738.1	5.73373	1.78512	0.00205703	0.00761245	4825	1
MSTRG.739.1	8.44051	0.318745	0.431286	0.518398	14857	0
MSTRG.740.1	4.63472	-0.494839	0.471212	0.555732	15142	0
MSTRG.741.1	9.59222	-0.332958	0.0879483	0.143643	10933	0
MSTRG.742.1	8.72151	-0.134785	0.480224	0.564089	15203	0
MSTRG.743.1	9.04524	-0.20216	0.282663	0.366926	13757	0
MSTRG.744.1	7.32121	0.267438	0.260727	0.343872	13540	0
MSTRG.745.1	11.0558	0.572613	0.00396351	0.0125076	5659	1
MSTRG.746.1	12.7365	-0.39574	0.04065	0.0778391	9326	0
MSTRG.747.1	8.78837	-0.543981	0.0323093	0.0647856	8906	0
MSTRG.748.1	8.2055	-0.667112	0.0218037	0.0472823	8235	1
MSTRG.749.1	7.7384	-0.476453	0.0670483	0.115263	10388	0
MSTRG.750.3	8.36272	8.60436	0.0014325	0.00580082	4410	1
MSTRG.750.4	6.26323	4.30382	0.0634433	0.110211	10280	0
MSTRG.750.1	8.13797	-2.25235	0.110338	0.171252	11506	0
MSTRG.750.2	7.55824	-6.93677	0.00400794	0.0126175	5672	1
MSTRG.751.1	10.4616	0.134041	0.450206	0.536236	14993	0
MSTRG.752.1	9.12636	0.0260259	0.876917	0.905107	17301	0
MSTRG.753.1	6.57248	-0.183519	0.639007	0.708298	16111	0
MSTRG.754.1	8.4267	0.559839	0.0652678	0.112777	10335	0
MSTRG.755.1	8.74747	0.37885	0.0989113	0.158088	11173	0
MSTRG.756.1	7.57699	0.831116	0.0284139	0.058458	8680	0
MSTRG.757.1	4.66337	-0.0304319	0.947233	0.960355	17614	0
MSTRG.758.1	9.04092	-0.81701	0.0655152	0.113161	10339	0
MSTRG.759.1	5.08887	7.19371	0.000291599	0.00197534	2634	1
MSTRG.760.1	9.418	0.422074	0.0734415	0.124189	10560	0
MSTRG.761.1	11.0999	0.152838	0.487571	0.570804	15254	0
MSTRG.761.2	10.7416	0.217355	0.449456	0.535664	14984	0
MSTRG.762.1	9.50593	4.43128	1.00015e-05	0.000293278	609	1
MSTRG.763.1	11.2983	-0.45765	0.0109742	0.0275171	7122	1
MSTRG.764.1	6.00451	-1.56894	0.237256	0.318565	13300	0
MSTRG.765.1	7.53335	-0.298688	0.54899	0.62793	15613	0
MSTRG.766.1	7.75803	-0.419401	0.2711	0.354595	13653	0
MSTRG.774.3	-2.70482	9.19729	0.113772	0.175074	11605	0
MSTRG.774.4	-2.70482	7.00133	0.130536	0.194698	11973	0
MSTRG.767.1	6.65636	-1.93917	0.0036252	0.0116647	5550	1
MSTRG.768.1	7.49156	0.0482967	0.825347	0.864588	17046	0
MSTRG.769.1	4.39047	-1.54446	0.0605182	0.106162	10180	0
MSTRG.770.1	2.53843	-6.12461	0.00174273	0.00672319	4629	1
MSTRG.771.1	7.33752	-4.01297	0.000109531	0.00109187	1790	1
MSTRG.772.1	9.88998	0.299831	0.661907	0.728526	16225	0
MSTRG.773.1	5.87817	-0.208033	0.692524	0.755289	16374	0
MSTRG.774.2	9.31016	-2.77581	0.000143518	0.00128727	1991	1
MSTRG.774.1	9.09211	3.10064	0.00629844	0.0178285	6308	1
MSTRG.775.1	8.58772	-0.235722	0.277592	0.361473	13714	0
MSTRG.776.1	10.2628	0.927653	0.00226765	0.00815787	4964	1
MSTRG.777.1	9.35929	0.140072	0.367379	0.454245	14443	0
MSTRG.778.1	7.20379	0.432019	0.381773	0.468506	14552	0
MSTRG.779.1	7.21146	6.4703	0.0126877	0.030739	7371	1
MSTRG.779.3	6.98036	3.48702	0.320913	0.406964	14082	0
MSTRG.779.2	8.08822	4.85492	0.0620401	0.108346	10225	0
MSTRG.780.2	4.32273	5.64691	0.00524882	0.0155137	6042	1
MSTRG.780.1	6.33194	5.12866	0.00683801	0.0190178	6421	1
MSTRG.781.1	14.9859	-0.658452	0.0636233	0.110449	10287	0
MSTRG.782.2	-2.70482	11.0937	0.10659	0.166943	11402	0
MSTRG.782.1	6.12541	4.9985	0.0134129	0.0321125	7459	1
MSTRG.783.1	9.53804	-1.23499	0.000461684	0.00264773	3113	1
MSTRG.784.5	-2.70482	9.3618	0.047449	0.0877319	9658	0
MSTRG.784.3	3.50837	4.54306	0.125347	0.188702	11862	0
MSTRG.784.2	9.99425	-0.595739	0.0411368	0.078527	9355	0
MSTRG.784.1	9.05644	-3.01155	0.00523014	0.0154712	6037	1
MSTRG.784.4	-2.70482	-10.2556	0.000833535	0.00397895	3741	1
MSTRG.785.1	10.2658	-0.942062	0.00572685	0.0165845	6166	1
MSTRG.786.1	11.5701	-1.33514	0.0019626	0.0073307	4781	1
MSTRG.786.2	6.4165	-1.68983	0.0308845	0.0624121	8837	0
MSTRG.787.1	10.6325	1.03645	0.00130627	0.00544523	4284	1
MSTRG.788.1	11.772	-1.07396	0.000425716	0.00253252	3001	1
MSTRG.789.1	9.73518	-2.14778	1.92943e-05	0.000411657	837	1
MSTRG.790.1	6.50256	1.03397	0.0540688	0.0973347	9920	0
MSTRG.791.1	7.91249	0.605816	0.0146478	0.0344639	7590	1
MSTRG.792.1	8.64802	-0.493486	0.0618103	0.108026	10218	0
MSTRG.793.1	9.54969	1.41021	0.0750552	0.126351	10608	0
MSTRG.795.1	-2.70482	6.65533	0.00194403	0.0072781	4770	1
MSTRG.794.1	11.0586	7.07751	0.00038497	0.00236735	2904	1
MSTRG.796.1	7.58826	-1.06441	0.0136962	0.0326681	7487	1
MSTRG.797.1	7.94222	-1.03349	0.00189335	0.00714829	4730	1
MSTRG.799.1	5.09659	-5.03638	0.149085	0.216745	12283	0
MSTRG.798.1	13.0044	-0.755663	0.0677345	0.116249	10405	0
MSTRG.799.2	9.23025	2.06547	0.0392952	0.0757322	9266	0
MSTRG.799.3	10.8418	2.61578	0.0161129	0.0372196	7731	1
MSTRG.800.1	6.71193	1.23569	0.0331342	0.0660023	8965	0
MSTRG.803.1	9.99783	3.8144	3.09373e-05	0.000525669	1051	1
MSTRG.804.1	3.22959	0.0846773	0.923309	0.941982	17504	0
MSTRG.805.1	10.9141	0.765055	0.0198437	0.0438737	8077	1
MSTRG.806.1	8.94732	0.0663666	0.821645	0.862201	17018	0
MSTRG.807.1	11.1463	0.562718	0.0169425	0.0387033	7815	1
MSTRG.808.1	7.47261	4.67602	0.00102002	0.00456302	3992	1
MSTRG.809.1	11.4749	-0.754886	0.00157619	0.00624663	4506	1
MSTRG.809.2	6.7218	-1.04096	0.541236	0.620522	15576	0
MSTRG.810.1	9.811	-0.41804	0.0461764	0.0858978	9600	0
MSTRG.811.1	2.97125	0.253454	0.86714	0.897598	17251	0
MSTRG.812.1	5.83933	0.657449	0.0584352	0.103249	10107	0
MSTRG.814.1	-2.70482	8.68495	0.000133451	0.00123289	1933	1
MSTRG.813.1	8.1122	0.29571	0.204065	0.281206	12958	0
MSTRG.813.2	9.71902	1.10756	0.00633667	0.0179136	6317	1
MSTRG.813.3	7.08922	-0.179936	0.647914	0.716437	16150	0
MSTRG.815.1	5.32367	-1.22911	0.019812	0.0438308	8072	1
MSTRG.816.1	9.21999	0.732788	0.0424781	0.0804657	9427	0
MSTRG.817.1	11.0903	-11.7039	0.00055474	0.00301753	3283	1
MSTRG.818.1	7.65115	-10.5845	0.000300377	0.00201392	2662	1
MSTRG.819.1	-2.70482	-9.99249	0.000177928	0.00146963	2160	1
MSTRG.820.1	12.5736	-1.51463	0.0190103	0.0424441	7998	1
MSTRG.820.2	11.458	-1.07247	0.034453	0.0681806	9024	0
MSTRG.820.3	9.95057	-6.70378	3.87858e-05	0.000596827	1159	1
MSTRG.820.4	8.32364	-2.93731	0.00139943	0.0057057	4380	1
MSTRG.820.5	10.2835	-6.034	0.00210728	0.00773491	4865	1
MSTRG.821.1	8.46636	0.466527	0.269543	0.352922	13639	0
MSTRG.821.2	11.1879	-0.21963	0.292381	0.377046	13848	0
MSTRG.821.3	10.6459	0.239007	0.356991	0.443643	14370	0
MSTRG.822.1	8.76862	0.856127	0.0036799	0.0117975	5570	1
MSTRG.823.1	7.98989	-0.751195	0.0225006	0.048394	8303	1
MSTRG.824.7	-2.70482	-8.07711	0.112253	0.173485	11555	0
MSTRG.824.4	8.60859	-3.176	0.00163439	0.00642037	4546	1
MSTRG.824.3	8.44134	-4.52718	0.0300878	0.0611551	8786	0
MSTRG.824.2	11.4879	-1.06614	0.00278947	0.00953934	5222	1
MSTRG.824.5	-2.70482	-9.46423	0.0474202	0.0876999	9656	0
MSTRG.824.1	10.4685	-1.56451	0.17669	0.249512	12646	0
MSTRG.824.6	7.60613	-3.90746	0.124344	0.187561	11839	0
MSTRG.824.8	5.68435	-3.75438	0.104844	0.164907	11353	0
MSTRG.825.1	10.834	-0.253821	0.10566	0.165893	11374	0
MSTRG.824.9	9.21518	-6.22421	0.000187149	0.00151457	2205	1
MSTRG.826.1	9.71604	-0.768347	0.0105678	0.0267156	7064	1
MSTRG.826.2	-2.70482	-9.95432	0.00149171	0.00597938	4455	1
MSTRG.827.1	6.84865	-0.241169	0.42765	0.514725	14837	0
MSTRG.828.1	5.85779	-10.4108	0.000227585	0.0016998	2391	1
MSTRG.829.1	9.24067	-0.737194	0.0151188	0.0353903	7629	1
MSTRG.830.1	11.4894	0.235273	0.147795	0.215314	12258	0
MSTRG.830.2	6.79882	2.24433	0.0102666	0.0261172	7019	1
MSTRG.830.3	6.39187	0.775497	0.0488793	0.0898198	9717	0
MSTRG.831.1	8.3571	0.434279	0.110415	0.171311	11510	0
MSTRG.832.1	10.8435	1.13335	0.000853243	0.00403818	3772	1
MSTRG.833.1	6.87689	-0.606199	0.0683306	0.117059	10423	0
MSTRG.833.2	5.10598	5.71514	0.00108557	0.00476904	4065	1
MSTRG.833.3	5.59453	-1.50756	0.0611239	0.107088	10193	0
MSTRG.834.1	7.94699	0.472503	0.0517008	0.0939186	9830	0
MSTRG.835.1	10.6961	-0.468102	0.0637858	0.110655	10294	0
MSTRG.835.2	8.53868	-0.193672	0.640003	0.709182	16116	0
MSTRG.836.1	7.24035	0.413642	0.09831	0.1573	11161	0
MSTRG.837.1	10.3583	-0.311575	0.353012	0.439735	14336	0
MSTRG.837.2	8.9043	-0.163412	0.817026	0.858363	16998	0
MSTRG.838.1	8.00853	-0.0187228	0.956485	0.966881	17666	0
MSTRG.839.1	8.02155	-0.0474853	0.902552	0.925346	17418	0
MSTRG.840.1	10.8204	-0.1968	0.606996	0.68029	15934	0
MSTRG.841.1	9.07756	9.66425	0.00259968	0.0090374	5137	1
MSTRG.842.1	9.82683	-1.57479	0.274562	0.358127	13691	0
MSTRG.842.2	9.62487	-2.16033	0.0977685	0.156616	11148	0
MSTRG.842.3	9.65536	-2.42047	0.0902359	0.146734	10982	0
MSTRG.843.1	10.5109	-1.80754	0.00107692	0.00474154	4056	1
MSTRG.844.1	9.43523	-1.68514	0.00161445	0.00636302	4531	1
MSTRG.845.1	8.74331	-1.71479	0.00682362	0.0189866	6418	1
MSTRG.846.1	10.097	-1.88654	0.00234184	0.00835909	5003	1
MSTRG.847.1	11.1426	0.399579	0.0314983	0.0634371	8867	0
MSTRG.848.1	13.0258	0.553986	0.00988301	0.0253798	6954	1
MSTRG.848.2	7.93702	2.48177	0.0406138	0.0777864	9324	0
MSTRG.849.1	9.13274	2.05004	0.00012767	0.00119929	1900	1
MSTRG.850.1	9.6404	-0.0371521	0.79983	0.844308	16917	0
MSTRG.851.1	7.57604	0.0141347	0.973238	0.979206	17749	0
MSTRG.851.2	6.9943	0.646702	0.0837728	0.138009	10840	0
MSTRG.852.1	9.40782	0.48884	0.095517	0.15371	11097	0
MSTRG.854.1	9.58472	-7.13169	0.00271862	0.00935797	5188	1
MSTRG.855.1	8.96196	-0.79602	0.0109732	0.0275171	7121	1
MSTRG.856.1	5.17735	5.37311	0.00416168	0.0129974	5718	1
MSTRG.856.3	6.59102	5.0088	0.01874	0.0419477	7978	1
MSTRG.856.2	6.1718	1.43965	0.0880402	0.143696	10940	0
MSTRG.857.2	10.4663	-0.857548	0.0381159	0.0739621	9203	0
MSTRG.857.1	11.0162	-0.698618	0.111069	0.172012	11531	0
MSTRG.858.1	12.1776	-10.3567	1.0373e-06	0.000140257	130	1
MSTRG.859.1	9.27866	-0.468453	0.0935684	0.151107	11058	0
MSTRG.859.2	8.04631	-0.568848	0.371467	0.458387	14471	0
MSTRG.860.2	-2.70482	7.06173	0.132263	0.196625	12012	0
MSTRG.860.3	-2.70482	-8.48055	0.110451	0.171351	11511	0
MSTRG.860.1	10.4744	-0.176854	0.338021	0.424291	14227	0
MSTRG.861.1	8.56717	-0.0286129	0.900391	0.923373	17413	0
MSTRG.862.1	7.91991	-1.52814	0.00204996	0.00759347	4821	1
MSTRG.863.1	4.04653	-5.43988	0.00123595	0.00523187	4218	1
MSTRG.864.1	10.5188	-6.85826	1.01762e-05	0.000294533	617	1
MSTRG.864.2	-2.70482	-11.7328	0.00100159	0.00451275	3963	1
MSTRG.865.1	9.85423	-7.38456	2.33988e-07	0.00010844	38	1
MSTRG.866.1	10.5551	-0.818806	0.144121	0.211012	12197	0
MSTRG.867.1	8.3068	9.31612	1.57883e-05	0.000372946	756	1
MSTRG.868.1	7.12918	0.263792	0.653619	0.72136	16181	0
MSTRG.869.1	6.72327	2.0857	0.10231	0.162117	11270	0
MSTRG.870.1	8.46339	2.39374	2.57689e-05	0.000477366	964	1
MSTRG.871.1	11.6934	1.20386	0.00028579	0.00195243	2614	1
MSTRG.872.1	9.48871	1.14398	0.0498515	0.0911112	9771	0
MSTRG.873.1	11.6166	0.00148959	0.990577	0.992634	17821	0
MSTRG.874.3	6.31074	-0.0886033	0.953673	0.964917	17649	0
MSTRG.874.1	12.7355	-0.291861	0.225435	0.30531	13186	0
MSTRG.874.2	7.34363	-0.663224	0.109345	0.170095	11480	0
MSTRG.875.1	10.6306	-0.523936	0.110936	0.171896	11524	0
MSTRG.875.2	10.3645	-0.996108	0.027425	0.0567701	8627	0
MSTRG.875.3	6.69646	-2.29061	0.0560286	0.100097	9994	0
MSTRG.875.5	9.02034	1.90229	0.000456525	0.00262924	3100	1
MSTRG.875.4	8.9189	1.81856	0.0032626	0.0107815	5404	1
MSTRG.875.6	8.60321	-2.19427	0.0197864	0.043785	8070	1
MSTRG.876.1	8.67092	0.383447	0.130265	0.194407	11966	0
MSTRG.877.1	9.78511	0.387321	0.0546443	0.0981927	9938	0
MSTRG.878.1	7.56568	0.156486	0.445874	0.532354	14957	0
MSTRG.879.1	5.56774	1.31351	0.381992	0.468711	14554	0
MSTRG.880.1	8.83577	0.927125	0.00888091	0.0233774	6784	1
MSTRG.881.1	9.98395	-0.0923287	0.477894	0.562091	15183	0
MSTRG.882.1	12.2308	-1.40429	0.000612445	0.00323581	3380	1
MSTRG.883.1	14.7846	-1.42403	0.000665126	0.00342006	3471	1
MSTRG.884.1	11.8848	0.813904	0.000694442	0.00351712	3526	1
MSTRG.885.1	11.3549	-0.455418	0.0271265	0.0562957	8605	0
MSTRG.886.1	10.0714	0.487765	0.00769756	0.0208277	6600	1
MSTRG.887.1	12.0409	-0.764048	0.00410806	0.012884	5694	1
MSTRG.891.2	-2.70482	7.46291	0.125787	0.189163	11874.5	0
MSTRG.891.3	-2.70482	-8.81857	0.10839	0.168992	11454	0
MSTRG.888.1	6.05836	5.71827	0.000282031	0.00193947	2596	1
MSTRG.889.1	12.4643	1.36978	0.00032716	0.0021315	2741	1
MSTRG.890.1	10.7548	0.0129159	0.929911	0.947256	17531	0
MSTRG.891.1	9.60946	1.99615	0.00245112	0.00864305	5064	1
MSTRG.892.1	7.2965	-0.434576	0.290837	0.37549	13832	0
MSTRG.893.1	12.0474	1.20127	0.00131068	0.00545469	4291	1
MSTRG.894.1	10.1527	1.30881	0.00106621	0.00471063	4042	1
MSTRG.895.1	9.43206	1.0514	0.00101502	0.00455036	3983	1
MSTRG.896.1	11.0322	0.491212	0.0139771	0.0332228	7513	1
MSTRG.897.1	9.67698	-1.18631	0.00070445	0.00354721	3546	1
MSTRG.899.2	-2.70482	8.17911	0.119888	0.182303	11744	0
MSTRG.898.1	10.9492	-0.890148	0.00265031	0.00918478	5153	1
MSTRG.899.1	10.1445	-0.781049	0.00312902	0.0104445	5350	1
MSTRG.900.1	6.17446	4.09165	0.01805	0.0406864	7922	1
MSTRG.901.1	8.35511	0.299721	0.356799	0.443496	14367	0
MSTRG.902.1	8.52911	0.0729122	0.766863	0.817884	16744	0
MSTRG.903.1	7.40125	0.142441	0.713236	0.773015	16477	0
MSTRG.904.1	9.39926	0.173757	0.354937	0.441704	14350	0
MSTRG.905.1	8.19514	0.474614	0.11154	0.172607	11540	0
MSTRG.906.1	11.2994	0.214457	0.181189	0.254818	12698	0
MSTRG.906.2	6.99214	-0.518008	0.337153	0.423521	14216	0
MSTRG.907.1	11.9751	-0.158694	0.263835	0.347026	13577	0
MSTRG.908.1	11.4233	-0.550812	0.0667468	0.114844	10379	0
MSTRG.908.2	15.2662	-0.568218	0.0353812	0.0696547	9071	0
MSTRG.909.1	15.4225	-0.330762	0.137777	0.203374	12098	0
MSTRG.910.1	12.4866	-1.09351	0.000304932	0.00203569	2675	1
MSTRG.910.2	8.04825	-0.366439	0.127136	0.190709	11905	0
MSTRG.911.1	12.0821	-2.0708	4.78389e-05	0.000678492	1259	1
MSTRG.912.1	11.7073	0.389093	0.0335907	0.0667627	8985	0
MSTRG.913.1	9.68704	0.49319	0.0722868	0.122546	10534	0
MSTRG.913.2	8.28814	-3.02847	0.00200509	0.00746442	4797	1
MSTRG.913.3	8.91631	0.97435	0.20411	0.281206	12962	0
MSTRG.914.1	5.04325	0.775785	0.150791	0.218857	12304	0
MSTRG.915.1	9.57695	-0.645394	0.0119447	0.0293368	7271	1
MSTRG.916.1	8.17557	-0.898172	0.0104367	0.0264441	7048	1
MSTRG.917.2	6.76023	-1.66623	0.103276	0.163184	11302	0
MSTRG.917.1	8.75715	-0.7792	0.14271	0.209324	12175	0
MSTRG.917.3	7.87088	0.235215	0.567456	0.644223	15730	0
MSTRG.918.1	11.3153	0.569305	0.01297	0.0312762	7405	1
MSTRG.919.1	6.33018	0.948112	0.0812681	0.134678	10776	0
MSTRG.920.1	9.92088	0.254725	0.127018	0.190548	11904	0
MSTRG.921.1	10.7397	0.635075	0.00865708	0.022917	6746	1
MSTRG.922.1	16.3984	-1.57578	0.000156911	0.00135959	2061	1
MSTRG.923.1	12.1061	0.452033	0.0254934	0.0535035	8509	0
MSTRG.924.1	13.9421	0.668219	0.00795182	0.0213475	6652	1
MSTRG.925.3	10.0502	-0.10883	0.97636	0.981085	17772	0
MSTRG.925.1	12.2826	-0.486699	0.556659	0.634628	15664	0
MSTRG.925.2	7.82457	-1.51731	0.0266147	0.0554333	8574	0
MSTRG.926.1	12.1585	-0.505396	0.0169735	0.0387463	7823	1
MSTRG.927.1	11.6812	1.40387	0.0622503	0.108614	10235	0
MSTRG.927.2	11.8981	-0.989218	0.0259531	0.0542702	8540	0
MSTRG.928.1	-2.70482	-3.95157	0.180636	0.25416	12692	0
MSTRG.929.1	10.4243	-1.58658	0.00368035	0.0117975	5571	1
MSTRG.930.1	9.50587	-1.85105	0.00119716	0.00511456	4180	1
MSTRG.931.1	14.5886	0.939229	0.00401052	0.0126225	5674	1
MSTRG.932.1	7.48062	1.78125	0.0950922	0.153152	11088	0
MSTRG.933.1	10.3359	-0.157274	0.513375	0.594658	15417	0
MSTRG.933.2	6.11953	-0.322757	0.868159	0.898325	17258	0
MSTRG.933.3	4.88246	-0.493978	0.824295	0.863916	17039	0
MSTRG.934.1	10.5317	0.329088	0.0951003	0.153152	11089	0
MSTRG.935.1	6.69298	-0.25416	0.465458	0.550583	15097	0
MSTRG.936.1	9.18083	-0.729888	0.0324788	0.0650392	8917	0
MSTRG.937.1	6.50983	-0.537173	0.198659	0.274992	12900	0
MSTRG.938.1	10.1282	0.872861	0.00117265	0.00503757	4157	1
MSTRG.939.1	8.96522	-0.596146	0.155528	0.224203	12388	0
MSTRG.940.1	11.6194	-0.988683	0.00347887	0.011312	5492	1
MSTRG.940.2	7.58089	-0.595309	0.492233	0.574905	15290	0
MSTRG.940.3	6.41295	-0.571195	0.529957	0.6105	15502	0
MSTRG.941.1	9.17813	0.904146	0.596454	0.670875	15877	0
MSTRG.941.2	10.2393	-1.30877	0.0204423	0.0449247	8126	1
MSTRG.942.1	10.5379	0.615177	0.00538724	0.0158415	6073	1
MSTRG.943.1	9.97653	0.661994	0.022904	0.0490667	8336	1
MSTRG.944.1	5.33966	-0.475136	0.319891	0.40587	14075	0
MSTRG.945.1	7.50214	-0.221809	0.402446	0.489436	14684	0
MSTRG.947.1	8.22419	-0.308486	0.269195	0.352668	13631	0
MSTRG.948.1	9.16011	-1.00669	0.00512076	0.0152183	6009	1
MSTRG.949.1	10.9577	-0.907605	0.00445085	0.0136663	5816	1
MSTRG.950.1	7.75635	1.60039	0.0345432	0.0682985	9032	0
MSTRG.951.1	8.21906	1.33454	0.0120572	0.0295424	7288	1
MSTRG.952.1	9.73971	0.403559	0.0325551	0.0651438	8924	0
MSTRG.953.3	8.17347	0.693146	0.0777485	0.13004	10677	0
MSTRG.953.1	9.81161	-2.81016	0.0297486	0.0606312	8762	0
MSTRG.953.2	8.63248	-0.385767	0.320555	0.406567	14080	0
MSTRG.954.1	9.6411	0.188713	0.416397	0.503412	14771	0
MSTRG.955.1	9.88942	2.94322	0.000190529	0.00152714	2228	1
MSTRG.956.1	9.35501	-0.464641	0.242627	0.324536	13350	0
MSTRG.957.1	9.819	-0.589193	0.0257073	0.0538259	8529	0
MSTRG.958.1	11.1036	1.95494	6.96318e-05	0.000847827	1466	1
MSTRG.958.2	10.4267	0.71769	0.17645	0.249212	12644	0
MSTRG.958.3	6.0368	7.52829	0.0063039	0.0178407	6310	1
MSTRG.959.1	9.21313	0.139793	0.476776	0.560998	15177	0
MSTRG.960.1	8.61298	-0.142888	0.87855	0.906572	17306	0
MSTRG.960.2	8.01626	0.752102	0.180621	0.254159	12691	0
MSTRG.960.3	9.03924	0.172636	0.817184	0.858427	17000	0
MSTRG.960.4	8.18079	-0.6519	0.121403	0.183995	11783	0
MSTRG.960.5	9.00163	1.10813	0.248039	0.330559	13400	0
MSTRG.960.6	7.8582	-1.39224	0.0907199	0.147414	10990	0
MSTRG.960.7	7.69389	-0.251795	0.502312	0.584079	15358	0
MSTRG.961.1	9.81434	0.29617	0.161396	0.231169	12468	0
MSTRG.962.2	9.61677	3.11473	6.56587e-05	0.000820583	1428	1
MSTRG.962.1	8.37107	6.60464	0.00523687	0.0154809	6041	1
MSTRG.963.1	7.45504	-0.38554	0.553918	0.63219	15647	0
MSTRG.963.2	5.8845	3.23431	0.0568468	0.101238	10027	0
MSTRG.964.1	6.01093	0.911787	0.103148	0.163011	11300	0
MSTRG.965.1	6.83596	1.06731	0.0127136	0.0307975	7372	1
MSTRG.966.1	6.90688	1.12312	0.0108951	0.0273728	7108	1
MSTRG.967.1	4.48784	2.87303	0.00322508	0.0106793	5393	1
MSTRG.968.1	7.3598	3.44499	8.78193e-05	0.000969629	1617	1
MSTRG.969.1	8.17931	-1.56567	0.00610983	0.0174491	6253	1
MSTRG.970.1	10.5416	-1.79844	0.000225931	0.0016924	2384	1
MSTRG.971.1	10.6248	-2.21419	8.48655e-05	0.000949989	1595	1
MSTRG.972.1	-2.70482	-9.10003	0.000467313	0.00267145	3123	1
MSTRG.972.2	6.11258	-2.56293	0.00746273	0.0203248	6557	1
MSTRG.973.1	11.5607	-1.04067	0.000908375	0.00421783	3846	1
MSTRG.974.1	7.49843	-3.45875	0.00530603	0.0156672	6048	1
MSTRG.975.1	10.7689	1.13245	0.000302058	0.0020218	2668	1
MSTRG.976.1	9.16597	-0.0101982	0.954743	0.965885	17652	0
MSTRG.977.1	-2.70482	-12.4721	0.00566101	0.0164221	6156	1
MSTRG.978.1	6.12099	-11.2897	0.000735616	0.00364299	3606	1
MSTRG.979.1	9.76605	3.52754	4.11903e-05	0.00062074	1185	1
MSTRG.980.1	11.0577	-1.98507	0.000614874	0.00324289	3386	1
MSTRG.981.1	8.63559	0.909734	0.00326989	0.0108016	5406	1
MSTRG.982.1	8.57033	-0.771235	0.0273268	0.0566324	8617	0
MSTRG.983.1	7.71058	0.199518	0.329966	0.416462	14149	0
MSTRG.984.1	11.754	-0.224355	0.380008	0.466789	14538	0
MSTRG.984.2	6.07991	-4.30435	0.0913289	0.148228	11003	0
MSTRG.985.1	9.0561	-0.23589	0.489796	0.572846	15269	0
MSTRG.986.1	6.06068	-3.42198	0.00181583	0.00692758	4680	1
MSTRG.987.1	7.37934	-10.2839	0.00128654	0.0053894	4263	1
MSTRG.988.1	10.8906	-6.68265	1.36883e-06	0.000150812	159	1
MSTRG.989.1	11.1701	-1.44884	0.00967826	0.0249653	6923	1
MSTRG.990.1	9.02167	-1.92107	0.00166312	0.0064989	4570	1
MSTRG.990.2	8.82916	-1.1759	0.0763384	0.128053	10646	0
MSTRG.991.1	4.66492	0.288447	0.629972	0.700545	16059	0
MSTRG.992.1	9.03022	-2.19658	2.30176e-05	0.000450594	911	1
MSTRG.993.1	9.2863	-0.472162	0.0262738	0.0548577	8553	0
MSTRG.994.1	10.6832	-0.448136	0.0133815	0.0320651	7452	1
MSTRG.995.1	8.48105	0.607968	0.0238838	0.0507941	8397	0
MSTRG.997.1	9.48905	1.03604	0.00482756	0.014538	5930	1
MSTRG.998.1	7.45554	-0.476809	0.328664	0.414995	14143	0
MSTRG.999.1	7.35763	0.547669	0.377539	0.464428	14517	0
MSTRG.1000.1	6.15892	0.642831	0.112204	0.173424	11554	0
MSTRG.1001.1	7.06281	-1.80782	0.000177659	0.00146963	2158	1
MSTRG.1002.1	7.35286	-1.12296	0.0021278	0.00777816	4884	1
MSTRG.1003.1	8.34881	1.44773	0.0453803	0.0847435	9563	0
MSTRG.1004.1	6.99555	1.23527	0.0106707	0.0269338	7075	1
MSTRG.1005.1	10.8162	0.734951	0.00718558	0.0197324	6503	1
MSTRG.1006.1	10.3348	0.798082	0.00333209	0.0109464	5436	1
MSTRG.1007.1	8.6388	2.61572	0.000241061	0.0017614	2444	1
MSTRG.1010.1	11.1124	-1.07103	0.00341689	0.0111695	5463	1
MSTRG.1011.1	12.1687	-1.07405	0.00418514	0.0130433	5730	1
MSTRG.1012.1	10.4866	-0.337023	0.050489	0.0920409	9796	0
MSTRG.1013.2	10.5224	1.69071	0.523919	0.604754	15471	0
MSTRG.1013.1	11.4079	0.146285	0.739105	0.795117	16600	0
MSTRG.1013.3	10.1457	-1.72456	0.0108919	0.0273683	7107	1
MSTRG.1013.5	11.0276	-1.21709	0.00245883	0.00865969	5070	1
MSTRG.1013.4	10.2477	0.797153	0.0222346	0.0480128	8270	1
MSTRG.1014.1	9.66333	-0.183784	0.24744	0.329908	13394	0
MSTRG.1015.1	9.19931	-2.66588	2.4872e-05	0.000468035	949	1
MSTRG.1015.2	8.87692	2.13176	0.000265883	0.00186934	2540	1
MSTRG.1015.3	8.39903	-0.928987	0.0172664	0.0392744	7851	1
MSTRG.1016.1	13.722	-0.872917	0.0082558	0.0220278	6693	1
MSTRG.1017.1	12.8227	0.703338	0.0330488	0.0658836	8958	0
MSTRG.1018.1	11.4207	-0.0116786	0.933335	0.949931	17546	0
MSTRG.1019.1	9.06777	-0.0182459	0.945482	0.959187	17602	0
MSTRG.1020.1	11.6223	0.19706	0.540457	0.619877	15570	0
MSTRG.1021.1	8.77414	-1.11572	0.00257536	0.00897731	5123	1
MSTRG.1022.1	9.81174	-5.95618	7.17523e-06	0.000249474	513	1
MSTRG.1022.2	-2.70482	-11.938	0.0382505	0.0741749	9209	0
MSTRG.1023.1	6.84932	0.136657	0.63115	0.701461	16068	0
MSTRG.1024.1	11.0617	0.0393401	0.774602	0.824316	16781	0
MSTRG.1025.1	8.239	1.27117	0.00160066	0.00632263	4521	1
MSTRG.1026.1	6.99017	1.20438	0.011657	0.0287975	7228	1
MSTRG.1027.1	6.53096	0.233607	0.339074	0.425372	14235	0
MSTRG.1028.1	6.28686	-6.18618	0.00273672	0.00939672	5201	1
MSTRG.1029.1	7.82039	-0.0893989	0.715014	0.774378	16489	0
MSTRG.1030.2	-2.70482	10.8639	0.000273707	0.00190115	2571	1
MSTRG.1030.4	9.46381	0.287127	0.884482	0.91132	17332	0
MSTRG.1030.1	10.5169	5.58293	0.0919466	0.149027	11018	0
MSTRG.1030.3	13.4802	-0.463682	0.217221	0.296163	13098	0
MSTRG.1031.1	8.2001	-0.271973	0.508153	0.589605	15391	0
MSTRG.1032.1	9.4551	-0.675431	0.0481504	0.0887287	9691	0
MSTRG.1033.2	8.56586	-0.631655	0.169496	0.241068	12556	0
MSTRG.1033.1	9.71581	0.281578	0.107539	0.168032	11429	0
MSTRG.1034.1	10.662	0.785209	0.0030934	0.0103507	5337	1
MSTRG.1035.1	10.2203	-0.417959	0.0196206	0.0435043	8054	1
MSTRG.1036.1	8.17104	-2.19486	0.000377054	0.00233395	2885	1
MSTRG.1036.2	10.9569	-1.56862	0.00180393	0.00689228	4674	1
MSTRG.1036.3	10.2239	-1.89807	0.000432386	0.00255412	3023	1
MSTRG.1037.1	9.36102	-0.474977	0.0768398	0.128809	10653	0
MSTRG.1038.1	8.38874	-0.218067	0.427062	0.51412	14834	0
MSTRG.1039.1	14.8646	-0.924232	0.000946561	0.00434319	3892	1
MSTRG.1040.2	5.69335	-1.06721	0.665468	0.731448	16247	0
MSTRG.1040.1	10.7046	0.207018	0.696882	0.758929	16398	0
MSTRG.1040.3	9.95788	1.34608	0.0319328	0.0641511	8889	0
MSTRG.1040.4	9.43281	-2.31648	0.00796421	0.0213711	6655	1
MSTRG.1041.1	9.16111	-0.00972213	0.996705	0.997767	17839	0
MSTRG.1041.2	11.0184	1.43726	0.0030471	0.0102225	5323	1
MSTRG.1041.3	5.75337	-3.5524	0.142969	0.209651	12178	0
MSTRG.1042.1	9.86824	1.15211	0.0071392	0.0196474	6489	1
MSTRG.1042.3	7.2333	0.888557	0.3018	0.386846	13932	0
MSTRG.1042.2	6.73764	1.30248	0.0213477	0.0464984	8198	1
MSTRG.1042.4	9.19908	1.24445	0.0317754	0.0638871	8882	0
MSTRG.1042.6	6.82857	0.930791	0.0173325	0.0393948	7856	1
MSTRG.1042.5	5.35761	1.21668	0.18827	0.263201	12774	0
MSTRG.1043.1	9.34832	0.571059	0.0331931	0.0661122	8966	0
MSTRG.1044.2	10.6138	1.69101	0.00170527	0.00663307	4591	1
MSTRG.1044.1	11.2584	3.03999	1.51479e-06	0.000151973	178	1
MSTRG.1045.1	8.68131	-0.359265	0.272372	0.355817	13670	0
MSTRG.1046.1	11.7453	0.0795364	0.825601	0.864675	17051	0
MSTRG.1046.2	8.97432	5.72194	0.00750688	0.0204108	6568	1
MSTRG.1046.3	11.9801	1.76199	0.0117086	0.028896	7236	1
MSTRG.1047.1	5.57852	-6.59852	0.00540588	0.0158832	6078	1
MSTRG.1048.1	8.42327	11.4831	0.000156677	0.00135959	2056	1
MSTRG.1049.1	5.94847	1.11807	0.0522491	0.0947081	9852	0
MSTRG.1050.1	14.0872	0.658224	0.00523507	0.0154781	6040	1
MSTRG.1051.1	13.3052	1.05773	0.000761101	0.0037381	3636	1
MSTRG.1051.2	10.522	0.316618	0.190297	0.265495	12800	0
MSTRG.1051.3	9.2549	0.576775	0.14021	0.206369	12133	0
MSTRG.1051.4	7.83413	1.19219	0.596143	0.670652	15874	0
MSTRG.1053.1	8.09445	13.2506	1.51891e-05	0.000365529	741	1
MSTRG.1054.1	7.35305	-2.30656	0.000303421	0.0020294	2670	1
MSTRG.1055.1	6.01481	0.158939	0.692734	0.755403	16376	0
MSTRG.1056.1	9.36127	0.147157	0.428981	0.516153	14842	0
MSTRG.1057.1	6.38054	3.06826	0.0664627	0.114454	10370	0
MSTRG.1057.2	8.97158	3.57467	9.74318e-05	0.00102449	1698	1
MSTRG.1058.1	9.3543	3.50084	2.03593e-05	0.000422209	859	1
MSTRG.1059.1	9.11661	-0.151759	0.432104	0.519281	14860	0
MSTRG.1060.1	9.17583	-0.329546	0.151325	0.219383	12318	0
MSTRG.1061.1	8.06409	-0.156169	0.530633	0.610929	15509	0
MSTRG.1062.1	9.01965	-0.391202	0.04111	0.0784843	9354	0
MSTRG.1063.1	9.6652	-1.64509	0.00909603	0.0238145	6820	1
MSTRG.1063.2	10.522	-2.53521	0.013481	0.0322514	7464	1
MSTRG.1063.3	9.09027	-1.53859	0.0312118	0.0629809	8850	0
MSTRG.1063.4	7.11619	-2.36332	0.391639	0.478312	14622	0
MSTRG.1063.5	9.99793	-3.04418	0.198763	0.275092	12903	0
MSTRG.1064.1	10.4862	0.570966	0.0178956	0.0404174	7907	1
MSTRG.1065.1	8.30154	-0.978367	0.00128583	0.00538897	4261	1
MSTRG.1066.1	9.89785	0.211378	0.192882	0.268576	12825	0
MSTRG.1073.1	-2.70482	2.39252	0.259796	0.3429	13530	0
MSTRG.1067.1	11.4722	2.19399	0.000237034	0.00174626	2424	1
MSTRG.1068.1	10.7403	1.98462	1.63162e-05	0.000379969	766	1
MSTRG.1069.1	8.5691	-2.70204	8.24601e-05	0.000940409	1564	1
MSTRG.1069.2	8.7241	0.235966	0.429128	0.516225	14845	0
MSTRG.1070.1	9.45519	0.127522	0.536382	0.616034	15549	0
MSTRG.1071.1	9.32764	-0.27854	0.409357	0.496286	14730	0
MSTRG.1072.1	7.795	-0.0584402	0.766606	0.817757	16740	0
MSTRG.1074.1	8.76885	0.220322	0.225849	0.305755	13191	0
MSTRG.1075.1	12.3304	-2.1888	5.57766e-06	0.00022439	443	1
MSTRG.1076.1	10.6521	0.0363532	0.837798	0.874219	17114	0
MSTRG.1077.1	8.68018	0.402048	0.0493844	0.0904706	9748	0
MSTRG.1078.1	8.41357	0.75317	0.014235	0.0337192	7539	1
MSTRG.1079.1	6.8681	1.13795	0.074063	0.125023	10579	0
MSTRG.1080.1	8.16435	1.1934	0.0330978	0.0659445	8963	0
MSTRG.1081.1	8.581	-9.5496	1.78969e-05	0.000395547	808	1
MSTRG.1082.1	4.78535	-2.11998	0.0300453	0.0610756	8785	0
MSTRG.1083.1	6.49051	-1.05559	0.0502655	0.0917428	9784	0
MSTRG.1084.1	5.42408	-11.0173	3.80173e-05	0.000587803	1155	1
MSTRG.1085.1	5.54928	-11.2677	3.59403e-05	0.000568488	1129	1
MSTRG.1086.1	-2.70482	-10.8738	0.000327309	0.00213169	2742	1
MSTRG.1087.1	-2.70482	-10.2799	0.000501182	0.00280401	3191	1
MSTRG.1088.1	8.87854	-0.328496	0.162634	0.232718	12480	0
MSTRG.1089.1	8.89464	-1.84553	0.0128644	0.0310829	7390	1
MSTRG.1090.1	9.92544	0.0779963	0.750729	0.804568	16663	0
MSTRG.1090.2	8.77874	-0.273306	0.664773	0.731081	16238	0
MSTRG.1091.1	9.17787	1.5487	0.0052195	0.0154449	6035	1
MSTRG.1091.2	12.359	1.46361	0.00188638	0.007128	4726	1
MSTRG.1092.1	10.7448	0.400107	0.0493963	0.090483	9749	0
MSTRG.1093.1	11.4277	2.4852	8.69314e-06	0.000272772	569	1
MSTRG.1094.1	12.6058	-0.474031	0.0261205	0.0545695	8548	0
MSTRG.1094.3	9.65109	-1.83152	0.0610506	0.10697	10192	0
MSTRG.1094.2	8.24456	-2.49672	0.0637461	0.110608	10292	0
MSTRG.1094.4	8.19287	-0.607642	0.65939	0.726428	16210	0
MSTRG.1095.1	8.65173	-0.372929	0.127993	0.191737	11921	0
MSTRG.1096.1	8.87559	-0.317268	0.244977	0.327137	13373	0
MSTRG.1097.1	8.91137	-0.46538	0.297779	0.382736	13894	0
MSTRG.1098.1	7.18041	-0.562202	0.0898878	0.146265	10974	0
MSTRG.1099.1	9.63368	-0.324975	0.265704	0.34897	13597	0
MSTRG.1100.1	10.7238	0.0825956	0.719983	0.778862	16508	0
MSTRG.1101.1	15.2713	-1.41591	0.000604629	0.00320495	3369	1
MSTRG.1102.1	9.73418	-0.529403	0.0739488	0.124913	10572	0
MSTRG.1102.2	8.1566	2.17943	0.412539	0.499432	14751	0
MSTRG.1102.3	6.83529	1.05219	0.629408	0.699961	16058	0
MSTRG.1103.1	10.3198	1.25637	0.00519805	0.0154044	6026	1
MSTRG.1104.1	9.61042	1.58908	9.1694e-05	0.000993577	1648	1
MSTRG.1105.1	12.7038	-1.39626	0.0029677	0.0100146	5292	1
MSTRG.1106.1	13.3099	-1.27897	0.00309056	0.0103471	5334	1
MSTRG.1107.1	7.97512	-0.437173	0.34882	0.435397	14307	0
MSTRG.1107.2	9.96946	-1.40731	0.0027965	0.00955603	5226	1
MSTRG.1108.1	7.95458	3.97384	0.0368941	0.0720927	9139	0
MSTRG.1108.2	5.80513	4.86623	0.00566418	0.0164286	6157	1
MSTRG.1108.3	5.1287	1.30814	0.375855	0.462643	14508	0
MSTRG.1108.4	4.97099	5.79774	0.00139843	0.00570424	4378	1
MSTRG.1109.1	9.08626	0.0353762	0.896987	0.921	17392	0
MSTRG.1110.2	-2.70482	10.986	0.0483229	0.0889822	9698	0
MSTRG.1110.1	10.7155	0.0115759	0.982167	0.985735	17793	0
MSTRG.1111.1	13.9737	-8.17563	3.7272e-06	0.000198451	335	1
MSTRG.1111.2	-2.70482	-14.3659	0.0374231	0.0729428	9162	0
MSTRG.1112.1	11.8985	-8.58947	1.7333e-06	0.000161797	191	1
MSTRG.1113.1	11.4106	-7.61573	1.69032e-05	0.000385716	782	1
MSTRG.1113.2	-2.70482	-16.3089	2.94838e-05	0.000514181	1024	1
MSTRG.1114.1	9.35425	-8.69515	4.41235e-05	0.000643919	1223	1
MSTRG.1115.1	10.2556	-8.88871	9.66865e-07	0.000140257	123	1
MSTRG.1116.1	10.9671	-8.90828	2.79584e-06	0.000175931	283	1
MSTRG.1117.1	8.61735	-8.31206	3.61398e-05	0.000570127	1132	1
MSTRG.1118.1	8.4635	2.59431	0.000202608	0.00158822	2277	1
MSTRG.1118.2	6.91926	1.93078	0.0573403	0.101889	10050	0
MSTRG.1118.3	5.74064	0.159389	0.937765	0.953301	17566	0
MSTRG.1118.4	6.25152	0.675872	0.113831	0.17515	11606	0
MSTRG.1119.1	5.95948	1.61443	0.0174743	0.0396456	7871	1
MSTRG.1120.1	10.2291	0.238404	0.228881	0.30924	13217	0
MSTRG.1121.1	8.90236	0.881586	0.0715397	0.121464	10518	0
MSTRG.1122.1	10.1364	3.61601	0.00138338	0.00566616	4360	1
MSTRG.1122.2	9.22239	2.38799	0.0401307	0.0770848	9296	0
MSTRG.1123.3	-2.70482	10.2064	0.00244381	0.00862821	5058	1
MSTRG.1123.1	9.40932	2.46314	7.81928e-05	0.000914439	1526	1
MSTRG.1123.2	7.80893	5.42767	6.06553e-05	0.000782081	1385	1
MSTRG.1124.1	5.27657	5.15157	0.000141545	0.00127727	1979	1
MSTRG.1125.1	8.19907	0.531785	0.0517537	0.0939567	9835	0
MSTRG.1126.1	9.78193	0.77042	0.0066412	0.0185998	6376	1
MSTRG.1127.1	9.4651	0.58139	0.0835165	0.137701	10831	0
MSTRG.1128.1	5.61761	0.238324	0.862339	0.893925	17227	0
MSTRG.1128.2	7.34081	0.694506	0.266708	0.350083	13605	0
MSTRG.1129.1	7.3034	1.05393	0.0754838	0.126905	10622	0
MSTRG.1129.2	5.62015	0.464086	0.643297	0.71208	16133	0
MSTRG.1130.1	9.10616	0.700329	0.0678287	0.116369	10409	0
MSTRG.1131.1	9.58899	-0.953071	0.00452846	0.0138143	5854	1
MSTRG.1132.1	8.26243	-0.756012	0.0534661	0.0964914	9895	0
MSTRG.1133.1	8.27583	-0.814513	0.0249733	0.0526223	8475	0
MSTRG.1134.2	2.88345	8.46313	0.00690341	0.0191432	6439	1
MSTRG.1134.4	-2.70482	12.0148	8.93822e-05	0.000979256	1630	1
MSTRG.1134.1	8.627	-3.30348	0.246105	0.328397	13383	0
MSTRG.1134.3	11.4146	-2.44913	0.000832137	0.00397441	3739	1
MSTRG.1135.1	8.49938	-1.31082	0.00675031	0.0188296	6402	1
MSTRG.1136.1	6.7722	-0.864608	0.335817	0.422177	14205	0
MSTRG.1137.1	6.37698	-6.49606	0.0024989	0.00876897	5089	1
MSTRG.1138.1	8.52427	0.0555433	0.802145	0.846038	16931	0
MSTRG.1139.1	12.977	1.04028	0.00394277	0.0124597	5651	1
MSTRG.1140.1	9.50089	-0.45329	0.0301472	0.0612617	8788	0
MSTRG.1141.2	-2.70482	9.65841	0.00020206	0.00158611	2275	1
MSTRG.1141.1	7.13735	2.42878	0.000915179	0.0042362	3858	1
MSTRG.1142.1	6.07865	0.115785	0.779099	0.828066	16802	0
MSTRG.1144.1	7.44587	6.52419	0.0172175	0.03918	7847	1
MSTRG.1144.2	7.12005	3.98922	0.0362191	0.0709989	9110	0
MSTRG.1145.1	6.56426	-3.13783	0.000454986	0.00262521	3095	1
MSTRG.1146.1	4.93467	-3.3666	0.000476007	0.00269858	3150	1
MSTRG.1147.1	6.72108	-2.85071	0.000714862	0.00358654	3559	1
MSTRG.1148.1	10.0969	0.951769	0.00531348	0.015684	6050	1
MSTRG.1149.1	2.12381	-5.92814	0.00176633	0.00679076	4645	1
MSTRG.1150.1	7.80981	-2.56167	0.0580172	0.102732	10084	0
MSTRG.1151.1	9.47112	-5.20774	0.000300519	0.00201392	2664	1
MSTRG.1151.2	6.23504	-4.28841	0.0576895	0.102336	10067	0
MSTRG.1152.2	-2.70482	7.12867	0.126435	0.189849	11893	0
MSTRG.1152.3	2.28132	-7.61039	0.0241608	0.0512616	8416	0
MSTRG.1152.1	6.94223	-2.08381	0.335692	0.422095	14202	0
MSTRG.1152.5	4.73685	0.120604	0.952523	0.964131	17643	0
MSTRG.1152.4	-2.70482	-5.00703	0.137224	0.202725	12088	0
MSTRG.1152.6	10.5693	-0.819971	0.0438672	0.082543	9490	0
MSTRG.1153.1	4.81806	-7.70193	0.00102922	0.00459152	4003	1
MSTRG.1153.2	-2.70482	-8.75676	0.0466291	0.0865614	9619	0
MSTRG.1154.1	10.356	-8.92569	1.49736e-05	0.000363807	735	1
MSTRG.1155.1	10.1179	-9.7494	1.27224e-05	0.000333621	681	1
MSTRG.1155.2	5.76838	-10.1119	1.94892e-05	0.000412781	842	1
MSTRG.1156.1	10.2048	-0.346285	0.119517	0.181831	11738	0
MSTRG.1157.1	9.13053	-0.348244	0.0638526	0.110728	10298	0
MSTRG.1158.1	6.43462	2.30007	0.0001649	0.00140321	2097	1
MSTRG.1159.1	9.87551	0.687107	0.0314581	0.0633704	8865	0
MSTRG.1160.1	9.75445	0.459428	0.0579658	0.102704	10079	0
MSTRG.1161.1	5.20373	0.371547	0.367845	0.454789	14444	0
MSTRG.1162.1	7.74958	2.13057	0.00050511	0.00281619	3203	1
MSTRG.1163.1	5.46335	-1.13366	0.0289674	0.0593983	8709	0
MSTRG.1164.1	12.0456	-4.31368	3.1255e-05	0.000529044	1054	1
MSTRG.1164.2	8.48911	0.93395	0.0301543	0.0612622	8790	0
MSTRG.1165.1	10.13	-2.02627	0.00164114	0.00643981	4550	1
MSTRG.1165.2	7.1264	-1.99967	0.0257066	0.0538259	8528	0
MSTRG.1166.1	9.50854	-0.774389	0.00784226	0.0211151	6632	1
MSTRG.1166.2	9.47971	0.794125	0.0196989	0.0436553	8058	1
MSTRG.1167.1	10.7047	-0.964806	0.000830057	0.00396872	3735	1
MSTRG.1168.1	12.4495	3.03547	2.88149e-05	0.000507368	1014	1
MSTRG.1169.1	8.99791	-0.698128	0.212081	0.290151	13053	0
MSTRG.1170.1	9.60848	-0.180699	0.358988	0.445448	14391	0
MSTRG.1170.2	8.81509	-0.386113	0.190284	0.265495	12799	0
MSTRG.1171.1	12.3268	-0.224562	0.125369	0.188702	11864	0
MSTRG.1172.1	8.61687	0.959264	0.043529	0.0820557	9473	0
MSTRG.1172.2	8.90555	-0.308547	0.380387	0.467126	14542	0
MSTRG.1173.1	15.2467	-1.67444	0.000136997	0.00125249	1952	1
MSTRG.1174.1	6.94044	-0.132503	0.746382	0.801233	16635	0
MSTRG.1175.1	8.26888	1.1463	0.00212961	0.007782	4887	1
MSTRG.1176.1	8.98524	1.11195	0.0011302	0.00491193	4109	1
MSTRG.1177.1	12.0025	-1.19337	0.00214472	0.0078228	4896	1
MSTRG.1178.1	6.91304	-1.40421	0.0024903	0.0087474	5084	1
MSTRG.1179.1	10.11	-1.48194	0.00650189	0.0182909	6348	1
MSTRG.1180.1	-2.70482	-6.76444	0.049492	0.0905808	9757	0
MSTRG.1181.1	6.80476	1.04892	0.123143	0.186126	11815	0
MSTRG.1182.1	7.48818	0.680681	0.104458	0.164455	11343	0
MSTRG.1183.1	9.62461	1.36913	0.0825202	0.136322	10810	0
MSTRG.1183.2	7.74888	-2.03776	0.40083	0.487936	14670	0
MSTRG.1183.3	6.39628	3.96368	0.0262337	0.0547932	8550	0
MSTRG.1183.4	10.2941	-0.0725639	0.825542	0.864665	17050	0
MSTRG.1183.5	4.89919	2.43215	0.0673328	0.115636	10398	0
MSTRG.1184.1	13.2435	-0.928179	0.000653042	0.00337638	3454	1
MSTRG.1185.1	9.82696	-0.496497	0.141086	0.207368	12150	0
MSTRG.1186.1	8.75785	3.7083	0.000250907	0.00181185	2473	1
MSTRG.1186.2	7.72422	0.944701	0.470782	0.555262	15141	0
MSTRG.1186.3	8.77953	6.96866	0.00484301	0.0145598	5940	1
MSTRG.1187.1	9.20119	4.60172	4.25997e-05	0.000629757	1208	1
MSTRG.1188.1	8.99571	-0.74377	0.0353699	0.06964	9070	0
MSTRG.1189.1	9.6105	0.587168	0.0218236	0.047313	8237	1
MSTRG.1190.1	9.1951	2.62527	0.00014311	0.00128512	1987	1
MSTRG.1191.1	8.88628	-1.76043	0.000729409	0.00362835	3590	1
MSTRG.1191.2	6.76634	-1.66667	0.0316491	0.0636618	8878	0
MSTRG.1192.1	9.15758	0.534203	0.0333054	0.0662842	8973	0
MSTRG.1193.1	9.36087	-0.261567	0.12693	0.190432	11903	0
MSTRG.1194.1	7.41548	0.272153	0.396133	0.483046	14644	0
MSTRG.1195.1	9.71096	-0.632356	0.0362949	0.071132	9112	0
MSTRG.1196.1	11.2851	-0.478805	0.0106617	0.0269188	7073	1
MSTRG.1197.1	6.62935	0.531506	0.171997	0.244062	12585	0
MSTRG.1198.1	16.6025	-1.6681	0.000188847	0.00151912	2220	1
MSTRG.1199.1	11.3809	-0.55131	0.0250754	0.0528124	8479	0
MSTRG.1200.1	12.7127	1.46688	0.000401025	0.00243588	2940	1
MSTRG.1201.1	8.06502	-0.0679134	0.779194	0.828116	16803	0
MSTRG.1202.1	10.0306	-10.6099	2.36805e-05	0.000458165	923	1
MSTRG.1203.1	11.4773	1.90854	2.84009e-05	0.000503016	1008	1
MSTRG.1204.1	10.3549	2.40309	3.40641e-06	0.000194201	312	1
MSTRG.1205.1	13.2173	-0.403379	0.0427603	0.0808999	9439	0
MSTRG.1206.1	10.0544	0.604818	0.0268683	0.0558573	8590	0
MSTRG.1207.1	9.48186	-0.166957	0.547279	0.626213	15607	0
MSTRG.1208.1	7.18772	-0.762267	0.0794508	0.132267	10727	0
MSTRG.1209.1	7.51362	-0.0536479	0.816455	0.857914	16995	0
MSTRG.1210.1	8.08467	0.311751	0.269371	0.3528	13635	0
MSTRG.1212.1	10.8487	0.517237	0.0212655	0.0463517	8193	1
MSTRG.1212.2	7.12154	0.854057	0.771955	0.822332	16764	0
MSTRG.1213.1	11.0401	-1.54939	5.64938e-05	0.000751992	1341	1
MSTRG.1214.1	7.87365	-0.0500647	0.812529	0.854752	16975	0
MSTRG.1215.1	6.53287	1.71806	0.000683821	0.00348507	3504	1
MSTRG.1216.1	11.8713	0.336489	0.100163	0.159678	11201	0
MSTRG.1217.1	11.1667	-0.254392	0.311496	0.39708	14009	0
MSTRG.1218.1	7.91391	0.221714	0.364158	0.450824	14425	0
MSTRG.1219.1	4.5728	2.24389	0.00165538	0.00647718	4564	1
MSTRG.1220.1	6.09952	0.389268	0.563184	0.640717	15697	0
MSTRG.1221.1	8.93861	-0.563908	0.0390576	0.075388	9252	0
MSTRG.1222.1	9.09265	0.74538	0.0111071	0.0277686	7143	1
MSTRG.1223.1	5.90235	1.2339	0.0622205	0.108573	10234	0
MSTRG.1224.1	5.44647	2.58211	0.109541	0.170279	11488	0
MSTRG.1224.2	7.00689	0.10571	0.884947	0.911541	17337	0
MSTRG.1225.1	11.2128	0.0960436	0.500135	0.581927	15348	0
MSTRG.1226.1	9.32926	-0.275153	0.25869	0.341667	13521	0
MSTRG.1227.1	8.31578	0.136729	0.704643	0.765514	16438	0
MSTRG.1228.1	9.39685	0.367414	0.766799	0.817864	16743	0
MSTRG.1228.2	8.12114	-1.18816	0.0365384	0.0715229	9123	0
MSTRG.1229.1	8.98745	0.00620613	0.983525	0.986896	17797	0
MSTRG.1230.2	7.93099	-0.703629	0.754651	0.807667	16685	0
MSTRG.1230.1	9.96827	0.325906	0.338178	0.424428	14229	0
MSTRG.1231.1	9.01708	0.320072	0.2889	0.373529	13812	0
MSTRG.1232.1	11.4442	0.567112	0.0466301	0.0865614	9620	0
MSTRG.1233.2	11.1017	3.01946	0.000115209	0.00112673	1826	1
MSTRG.1233.1	11.1956	4.55884	4.72708e-05	0.00067384	1252	1
MSTRG.1234.1	5.5312	4.941	0.00540044	0.0158699	6077	1
MSTRG.1235.1	8.80179	0.298259	0.205114	0.282175	12981	0
MSTRG.1236.1	8.81725	0.195619	0.239471	0.320941	13324	0
MSTRG.1237.1	7.60194	-0.596891	0.154236	0.222718	12367	0
MSTRG.1238.1	10.4507	-0.258538	0.420486	0.507436	14798	0
MSTRG.1239.2	7.63921	1.9532	0.466416	0.551278	15109	0
MSTRG.1239.1	11.7925	0.104541	0.660076	0.727004	16214	0
MSTRG.1239.3	7.40966	5.24005	0.00012539	0.00118477	1890	1
MSTRG.1240.1	12.0708	0.398902	0.0203994	0.0448416	8124	1
MSTRG.1241.1	9.23862	0.526035	0.0518871	0.0941571	9841	0
MSTRG.1242.3	6.15801	3.15077	0.136018	0.201249	12069	0
MSTRG.1242.1	8.23919	1.91089	0.0555731	0.0994811	9976	0
MSTRG.1242.2	7.65668	1.93466	0.000682446	0.00348303	3499	1
MSTRG.1243.1	7.12384	2.07038	0.013543	0.0323676	7472	1
MSTRG.1244.2	8.14292	1.81852	0.449689	0.535773	14988	0
MSTRG.1244.1	8.78899	2.62579	0.0800914	0.133086	10747	0
MSTRG.1247.1	7.14973	0.126956	0.690445	0.753435	16365	0
MSTRG.1248.1	8.69051	-1.83291	0.00564206	0.0163857	6149	1
MSTRG.1249.1	10.1541	0.917026	0.00368668	0.0118029	5578	1
MSTRG.1250.1	8.86272	1.69149	0.00441115	0.0135724	5804	1
MSTRG.1251.1	8.81135	0.404424	0.293761	0.378662	13854	0
MSTRG.1252.1	12.8641	-0.413291	0.182395	0.25617	12715	0
MSTRG.1252.2	11.6465	-0.738777	0.0369603	0.0721904	9143	0
MSTRG.1253.1	9.86636	-0.737067	0.0297974	0.0607133	8764	0
MSTRG.1254.1	8.44967	4.54097	1.81845e-06	0.000162334	199	1
MSTRG.1255.1	10.1888	4.96434	7.55585e-07	0.000121561	111	1
MSTRG.1256.1	2.68332	1.92802	0.318528	0.404312	14069	0
MSTRG.1257.1	7.0068	-1.09125	0.00906893	0.0237642	6815	1
MSTRG.1258.1	5.20395	-1.02141	0.189017	0.264121	12780	0
MSTRG.1259.1	6.75124	0.387312	0.306827	0.392248	13969	0
MSTRG.1260.1	7.724	-0.78424	0.336479	0.422917	14208	0
MSTRG.1260.2	3.66551	4.4714	0.138816	0.204723	12109	0
MSTRG.1261.1	12.3075	-0.68131	0.00759135	0.0206028	6580	1
MSTRG.1262.1	7.35726	-1.40828	0.0276087	0.0570673	8639	0
MSTRG.1263.1	16.9787	-1.8788	0.000132762	0.00122971	1928	1
MSTRG.1264.2	8.26609	-3.23864	0.0829892	0.136907	10825	0
MSTRG.1264.1	9.04085	-2.45647	0.00259565	0.0090304	5133	1
MSTRG.1265.2	10.501	-0.641079	0.00984213	0.0252893	6950	1
MSTRG.1265.1	9.45511	-0.131177	0.625919	0.696775	16042	0
MSTRG.1266.1	8.89699	-0.183647	0.624448	0.695636	16030	0
MSTRG.1266.2	8.36998	-0.812413	0.0165883	0.0381204	7771	1
MSTRG.1267.1	8.469	-1.26105	0.0855504	0.140467	10875	0
MSTRG.1267.2	6.99357	3.17238	0.0196108	0.0434934	8052	1
MSTRG.1268.1	11.7422	-0.689165	0.0129989	0.0313315	7409	1
MSTRG.1269.1	5.83637	-0.267537	0.550601	0.62945	15621	0
MSTRG.1270.1	9.52718	0.680965	0.116935	0.178711	11685	0
MSTRG.1270.2	7.44701	0.90984	0.35352	0.440249	14340	0
MSTRG.1271.1	12.1971	-0.393214	0.375277	0.462149	14501	0
MSTRG.1271.2	8.73521	-5.3272	3.22597e-06	0.000188266	306	1
MSTRG.1272.1	8.29861	0.176489	0.612764	0.685678	15959	0
MSTRG.1273.1	6.57563	0.71943	0.0865086	0.141741	10899	0
MSTRG.1274.1	8.01343	-7.54178	4.24628e-05	0.000629595	1204	1
MSTRG.1275.1	11.078	-7.9006	2.12716e-06	0.000167002	226	1
MSTRG.1275.2	9.42532	-8.14838	2.73018e-06	0.000175931	276	1
MSTRG.1276.1	14.2795	-6.91773	1.53223e-06	0.000152864	179	1
MSTRG.1276.2	9.89522	-5.58917	0.0210266	0.0459306	8175	1
MSTRG.1277.2	9.46609	-1.37581	0.000191891	0.00153439	2233	1
MSTRG.1277.1	7.95069	0.228126	0.282046	0.366284	13751	0
MSTRG.1278.1	10.3741	0.165561	0.228822	0.309194	13216	0
MSTRG.1279.1	8.92484	-0.0431408	0.852369	0.886206	17175	0
MSTRG.1280.1	7.37111	-0.211941	0.408802	0.495748	14726	0
MSTRG.1281.1	8.24441	-0.0429675	0.844321	0.879587	17142	0
MSTRG.1282.1	8.25849	0.118347	0.824175	0.863891	17037	0
MSTRG.1282.2	8.84376	-0.231001	0.482977	0.566801	15217	0
MSTRG.1283.1	16.8113	-1.581	0.000285332	0.00195079	2612	1
MSTRG.1284.1	9.06266	-0.255803	0.165964	0.236878	12511	0
MSTRG.1285.1	8.93919	0.752735	0.0464547	0.0863164	9611	0
MSTRG.1286.1	5.53346	-0.533462	0.402369	0.489376	14683	0
MSTRG.1287.2	11.2358	-0.594951	0.00484036	0.0145545	5939	1
MSTRG.1287.1	9.54929	0.130909	0.460573	0.545708	15072	0
MSTRG.1288.1	7.94193	-0.14557	0.448871	0.535146	14978	0
MSTRG.1289.1	9.51113	-0.448933	0.0153566	0.0358247	7655	1
MSTRG.1290.1	10.0343	-0.469484	0.0294196	0.060139	8736	0
MSTRG.1291.1	8.94606	-0.320108	0.110902	0.171873	11523	0
MSTRG.1292.1	6.68255	-0.386162	0.350109	0.436701	14317	0
MSTRG.1293.1	7.7155	-0.581097	0.0580918	0.102815	10090	0
MSTRG.1294.1	6.67734	-0.945149	0.0121048	0.0296241	7297	1
MSTRG.1295.1	9.88721	1.8085	6.48999e-05	0.000817786	1417	1
MSTRG.1295.2	10.6427	1.79517	0.00136761	0.00561701	4348	1
MSTRG.1296.1	10.5582	0.803954	0.00676593	0.0188584	6407	1
MSTRG.1297.1	11.7238	-1.03052	0.00821832	0.021954	6685	1
MSTRG.1298.1	8.89395	0.373193	0.0561498	0.100262	10001	0
MSTRG.1299.3	6.99677	-0.293217	0.864779	0.895935	17237	0
MSTRG.1299.1	9.71249	0.327239	0.302086	0.387157	13934	0
MSTRG.1299.2	7.97128	-0.51337	0.348493	0.43508	14304	0
MSTRG.1300.1	12.6789	-1.84875	0.000268852	0.00188207	2551	1
MSTRG.1301.1	10.7091	1.46839	0.00136966	0.00562414	4349	1
MSTRG.1301.2	7.96237	2.06372	0.223076	0.302781	13157	0
MSTRG.1301.3	7.26757	2.72227	0.000167002	0.00141141	2113	1
MSTRG.1302.1	9.06831	4.34538	1.24702e-05	0.000329914	675	1
MSTRG.1303.1	11.2654	4.2603	2.43179e-06	0.000170036	255	1
MSTRG.1304.1	10.1214	1.29544	0.0361992	0.0709753	9108	0
MSTRG.1304.2	9.27168	-1.556	0.00688633	0.0191157	6433	1
MSTRG.1305.1	7.49984	-0.124462	0.591153	0.666297	15844	0
MSTRG.1306.1	14.9716	0.142057	0.668054	0.733889	16256	0
MSTRG.1306.2	13.0279	1.5049	0.0228899	0.049054	8333	1
MSTRG.1307.1	10.6068	-0.217846	0.262133	0.345262	13558	0
MSTRG.1308.1	11.9512	-1.32164	0.00191334	0.00720095	4745	1
MSTRG.1309.1	17.0293	-2.23177	0.00179433	0.00686884	4665	1
MSTRG.1310.1	0.905242	0.12079	0.968295	0.975231	17731	0
MSTRG.1311.1	9.23069	-1.20445	0.000454797	0.00262521	3093	1
MSTRG.1312.2	4.53873	1.19985	0.492037	0.574823	15286	0
MSTRG.1312.1	9.58174	1.3603	0.00109295	0.00479318	4072	1
MSTRG.1313.1	7.48914	1.58465	0.000867771	0.00408667	3792	1
MSTRG.1314.1	6.82977	1.9197	0.0047784	0.0144289	5914	1
MSTRG.1315.1	10.0994	0.161466	0.45888	0.544135	15060	0
MSTRG.1316.1	11.2491	-0.493104	0.105448	0.165662	11367	0
MSTRG.1317.1	9.40408	-2.17462	0.00142279	0.00577196	4402	1
MSTRG.1317.2	6.40925	-2.71036	0.00725592	0.0198858	6516	1
MSTRG.1318.1	2.75857	-4.5649	0.0443362	0.0832463	9511	0
MSTRG.1319.1	7.04952	-2.10762	0.0201574	0.0443969	8108	1
MSTRG.1320.1	10.2358	-0.871946	0.0184578	0.0414585	7950	1
MSTRG.1321.1	13.269	2.60615	5.07077e-05	0.000703604	1287	1
MSTRG.1322.1	11.6335	2.86784	4.91981e-05	0.000691313	1270	1
MSTRG.1323.1	7.16302	2.95947	0.000976659	0.00443909	3929	1
MSTRG.1324.1	4.46211	-1.12591	0.0562466	0.100395	10005	0
MSTRG.1325.1	7.30539	-3.74269	0.000106523	0.00107171	1775	1
MSTRG.1326.1	4.25283	-4.2126	0.00186513	0.00706417	4715	1
MSTRG.1327.1	4.09993	-3.10102	0.0320881	0.0643998	8898	0
MSTRG.1328.1	4.33084	-3.08906	0.00636592	0.0179792	6323	1
MSTRG.1329.1	7.27976	4.34283	0.0287686	0.0590506	8700	0
MSTRG.1330.1	6.53699	-0.705456	0.117222	0.178996	11695	0
MSTRG.1331.1	10.4963	-0.377441	0.17234	0.244452	12590	0
MSTRG.1332.1	8.3351	-0.470822	0.090784	0.147491	10992	0
MSTRG.1333.1	9.27395	-0.525926	0.106104	0.166413	11386	0
MSTRG.1334.1	10.9953	0.214136	0.396089	0.483046	14643	0
MSTRG.1335.1	11.2367	0.186728	0.313414	0.399098	14024	0
MSTRG.1336.1	9.4437	-0.15808	0.564806	0.641981	15711	0
MSTRG.1337.1	7.90914	0.499107	0.060693	0.106438	10183	0
MSTRG.1338.1	7.04448	0.346309	0.2634	0.34653	13574	0
MSTRG.1339.1	7.23924	0.227684	0.631979	0.702083	16074	0
MSTRG.1340.1	5.50765	1.2127	0.0622719	0.108631	10237	0
MSTRG.1341.1	10.7162	-1.28466	0.00495115	0.0148178	5967	1
MSTRG.1342.1	11.2814	-0.160946	0.375384	0.462191	14504	0
MSTRG.1343.1	7.61535	0.410269	0.148822	0.216474	12277	0
MSTRG.1343.2	5.58463	1.33372	0.0364355	0.0713683	9117	0
MSTRG.1344.1	6.16029	0.257738	0.546445	0.625419	15603	0
MSTRG.1345.1	8.82149	-1.0349	0.00133046	0.00551648	4305	1
MSTRG.1346.1	12.7092	-4.23426	8.19192e-05	0.000937764	1560	1
MSTRG.1347.1	11.6947	-0.712367	0.0154061	0.0358979	7664	1
MSTRG.1348.1	10.0092	-0.0297734	0.863027	0.894379	17232	0
MSTRG.1349.1	9.32868	-0.51454	0.0269375	0.0559685	8595	0
MSTRG.1350.1	9.54635	0.0186885	0.927428	0.945374	17519	0
MSTRG.1351.1	9.29313	0.48362	0.045929	0.0854909	9594	0
MSTRG.1352.1	9.31914	1.40756	0.00075518	0.00371311	3632	1
MSTRG.1353.1	4.09762	0.579964	0.313601	0.399273	14026	0
MSTRG.1354.1	9.83101	3.03239	3.94512e-06	0.000203031	347	1
MSTRG.1355.2	-2.70482	9.64741	0.00249466	0.00875927	5086	1
MSTRG.1357.2	5.55524	-1.17512	0.562512	0.640076	15694	0
MSTRG.1355.1	7.75817	0.847769	0.0184898	0.041502	7956	1
MSTRG.1355.3	5.68677	4.20308	0.0497314	0.090929	9767	0
MSTRG.1356.1	9.44641	0.613835	0.0286488	0.0588802	8689	0
MSTRG.1357.1	7.01638	1.08147	0.483438	0.567193	15221	0
MSTRG.1358.1	9.83723	-0.0619378	0.848338	0.882948	17158	0
MSTRG.1359.1	7.5464	0.472518	0.124499	0.187748	11842	0
MSTRG.1360.1	11.4334	0.0174914	0.908225	0.929513	17449	0
MSTRG.1361.1	7.32209	0.306773	0.152861	0.221179	12342	0
MSTRG.1362.1	13.6922	0.255921	0.183735	0.257829	12726	0
MSTRG.1366.1	6.62494	-0.930396	0.718998	0.778032	16503	0
MSTRG.1363.1	10.1677	0.1627	0.267079	0.350456	13609	0
MSTRG.1364.1	12.6487	1.00613	0.104733	0.164786	11350	0
MSTRG.1364.2	10.3727	0.947101	0.136576	0.201902	12080	0
MSTRG.1365.1	10.741	0.955856	0.00201698	0.00750402	4800	1
MSTRG.1366.2	8.56916	-0.130887	0.850928	0.885179	17167	0
MSTRG.1366.3	7.21678	-0.163098	0.451964	0.53772	15010	0
MSTRG.1367.1	11.1815	-2.4271	0.000827034	0.00395956	3730	1
MSTRG.1367.2	7.10858	-1.9438	0.0151224	0.035394	7630	1
MSTRG.1369.3	-2.70482	11.7876	8.50915e-06	0.000270459	561	1
MSTRG.1368.1	8.33847	2.65182	0.00020086	0.00158155	2268	1
MSTRG.1369.1	11.9297	1.49621	0.000141707	0.00127743	1981	1
MSTRG.1369.2	8.85759	4.81746	2.1019e-07	0.000107393	33	1
MSTRG.1370.1	5.29794	0.261813	0.74884	0.803122	16651	0
MSTRG.1371.1	8.50859	-9.73819	9.12302e-05	0.000990854	1644	1
MSTRG.1372.1	6.12006	2.91383	0.000719177	0.00359362	3573	1
MSTRG.1373.1	11.4788	-0.621824	0.0073096	0.019987	6531	1
MSTRG.1374.1	8.33477	-0.253159	0.243109	0.32503	13357	0
MSTRG.1374.2	8.00551	0.84074	0.103782	0.163709	11321	0
MSTRG.1375.1	10.0869	0.00328065	0.986612	0.989304	17809	0
MSTRG.1376.1	7.40552	-0.117712	0.566945	0.643806	15726	0
MSTRG.1377.1	6.12679	0.0201294	0.971016	0.977365	17742	0
MSTRG.1378.1	14.307	0.0132289	0.958321	0.968297	17674	0
MSTRG.1378.2	9.65965	-0.295653	0.586868	0.66268	15815	0
MSTRG.1379.1	10.2061	0.0167276	0.908563	0.929753	17451	0
MSTRG.1380.1	9.46372	0.13483	0.465613	0.55073	15098	0
MSTRG.1381.1	8.14646	-0.0385046	0.958637	0.968563	17675	0
MSTRG.1381.3	9.50384	-0.621671	0.175059	0.247719	12620	0
MSTRG.1381.2	10.2587	0.940696	0.103323	0.163229	11304	0
MSTRG.1381.4	6.75945	-0.106664	0.959064	0.96877	17679	0
MSTRG.1381.5	7.55545	0.432025	0.847067	0.882037	17150	0
MSTRG.1382.1	7.91837	1.96711	0.000187087	0.00151457	2204	1
MSTRG.1383.1	7.02621	1.97927	0.000409976	0.00247009	2964	1
MSTRG.1384.2	-2.70482	14.402	0.000133405	0.00123289	1931	1
MSTRG.1384.1	12.6354	6.9583	1.2895e-06	0.000150812	151	1
MSTRG.1385.1	8.55935	1.164	0.00109712	0.00480442	4078	1
MSTRG.1386.3	-2.70482	9.1533	0.048483	0.0892311	9703	0
MSTRG.1386.2	4.40685	4.25993	0.174774	0.247433	12614	0
MSTRG.1386.1	8.89866	0.730985	0.0794854	0.132296	10729	0
MSTRG.1386.4	6.51746	0.5449	0.8188	0.859772	17007	0
MSTRG.1387.1	9.01154	1.28711	0.00029524	0.00199109	2648	1
MSTRG.1388.1	8.88468	1.55118	0.00024657	0.0017908	2457	1
MSTRG.1389.1	11.5996	0.940911	0.000609133	0.00322329	3374	1
MSTRG.1390.2	-2.70482	10.8221	0.000124574	0.00117956	1886	1
MSTRG.1390.3	6.96399	4.01665	0.0930656	0.150404	11050	0
MSTRG.1390.1	7.9799	6.92378	0.00783423	0.0210984	6631	1
MSTRG.1390.4	8.16163	-3.45206	0.0347958	0.0687446	9039	0
MSTRG.1391.1	5.69746	-0.166688	0.669429	0.734856	16267	0
MSTRG.1392.1	8.57575	-0.278182	0.405238	0.492162	14704	0
MSTRG.1393.1	7.89552	0.381845	0.167888	0.239011	12544	0
MSTRG.1394.1	9.88401	-0.00990576	0.966938	0.974413	17721	0
MSTRG.1395.1	10.582	0.19823	0.29039	0.375075	13826	0
MSTRG.1396.1	9.5086	0.236921	0.211199	0.289166	13043	0
MSTRG.1397.1	8.03957	-1.41233	0.0138553	0.0329727	7504	1
MSTRG.1398.1	9.09673	-0.714272	0.00575317	0.0166381	6175	1
MSTRG.1399.1	8.63494	-0.538505	0.0471554	0.0873821	9637	0
MSTRG.1400.1	6.21805	0.112373	0.746406	0.801233	16636	0
MSTRG.1401.1	8.3092	-0.453113	0.0422161	0.0801504	9406	0
MSTRG.1402.1	7.74761	-0.337602	0.188854	0.263913	12779	0
MSTRG.1403.1	6.07139	1.88106	0.0254691	0.0534651	8507	0
MSTRG.1404.1	13.0372	-2.03686	5.23445e-05	0.000715749	1306	1
MSTRG.1405.1	10.7034	-3.14255	0.00203407	0.00754716	4813	1
MSTRG.1405.2	10.6606	-1.15532	0.00433209	0.013373	5785	1
MSTRG.1406.1	5.78054	2.48783	0.00662141	0.0185512	6374	1
MSTRG.1407.1	12.2823	0.781026	0.000618197	0.00325303	3393	1
MSTRG.1408.1	5.85761	0.360061	0.688135	0.751398	16354	0
MSTRG.1409.1	14.1012	3.77901	3.70331e-06	0.000198248	333	1
MSTRG.1410.1	13.9871	3.59529	1.49543e-06	0.000150878	177	1
MSTRG.1411.1	11.7643	0.125841	0.356351	0.443094	14362	0
MSTRG.1412.1	8.54923	-0.313208	0.116525	0.178371	11666	0
MSTRG.1413.1	6.71055	-0.477621	0.223154	0.302818	13160	0
MSTRG.1414.1	7.73444	-0.00962317	0.96262	0.971213	17700	0
MSTRG.1415.1	5.27541	1.04159	0.0668182	0.114934	10382	0
MSTRG.1416.1	-2.70482	-10.4559	0.0233247	0.0498244	8360	1
MSTRG.1417.1	7.53356	-1.55671	0.00824637	0.0220059	6692	1
MSTRG.1418.1	8.74096	-1.37423	0.000428422	0.00254009	3012	1
MSTRG.1419.1	9.99352	-1.51127	0.000192888	0.00153845	2239	1
MSTRG.1419.2	7.02356	-1.41251	0.00182507	0.00695319	4686	1
MSTRG.1421.2	-2.70482	11.0917	0.000161362	0.00138273	2084	1
MSTRG.1420.1	10.2067	-0.0376829	0.768031	0.818884	16749	0
MSTRG.1421.1	12.2397	-0.27724	0.0821405	0.135771	10804	0
MSTRG.1422.1	8.95957	1.06991	0.00106373	0.00470432	4038	1
MSTRG.1423.1	10.444	-0.0370524	0.840795	0.876528	17130	0
MSTRG.1423.2	9.16438	1.27139	0.037596	0.0731918	9173	0
MSTRG.1424.1	8.92719	-0.0294706	0.9137	0.9341	17468	0
MSTRG.1425.1	6.46403	0.661708	0.162672	0.232753	12481	0
MSTRG.1427.1	3.86657	2.48528	0.029863	0.0608088	8770	0
MSTRG.1428.1	11.7615	1.21265	8.28757e-05	0.000940409	1573	1
MSTRG.1429.1	11.1235	0.394654	0.0668777	0.115025	10383	0
MSTRG.1429.2	7.11385	1.36746	0.0988063	0.157938	11172	0
MSTRG.1430.1	9.97211	-0.569537	0.0205285	0.0450698	8134	1
MSTRG.1431.1	7.16892	2.94548	8.81657e-06	0.000275566	571	1
MSTRG.1432.1	11.256	0.314557	0.145293	0.212337	12218	0
MSTRG.1433.1	5.89501	-1.06778	0.0921587	0.149284	11024	0
MSTRG.1434.1	6.83701	-0.894589	0.104697	0.164758	11348	0
MSTRG.1435.1	10.2906	7.48312	8.29612e-08	0.000107393	10	1
MSTRG.1436.1	9.17841	0.67594	0.0195103	0.0433136	8044	1
MSTRG.1437.1	11.9292	0.0487451	0.741662	0.797195	16614	0
MSTRG.1440.1	8.92044	1.5722	0.00225834	0.00813422	4958	1
MSTRG.1441.1	6.37154	1.20422	0.0101157	0.0258471	6989	1
MSTRG.1442.1	7.32566	0.248755	0.468677	0.553294	15126	0
MSTRG.1443.1	-2.70482	-9.74573	0.000132747	0.00122971	1927	1
MSTRG.1444.1	4.37067	-8.08039	0.000378576	0.00234174	2887	1
MSTRG.1445.1	5.04824	-1.16276	0.343247	0.429792	14262	0
MSTRG.1446.1	7.48219	-4.29948	0.00129379	0.00540814	4272	1
MSTRG.1447.1	7.19995	-3.72949	0.00218004	0.00792983	4908	1
MSTRG.1448.1	8.1131	-4.66365	1.74518e-05	0.000392512	794	1
MSTRG.1449.1	9.03153	-3.77431	0.000125253	0.0011841	1889	1
MSTRG.1449.2	6.94836	-0.567022	0.0888758	0.144799	10961	0
MSTRG.1450.1	9.52851	-0.210463	0.525346	0.606087	15479	0
MSTRG.1451.1	9.0868	0.147062	0.589807	0.665284	15832	0
MSTRG.1451.2	7.63809	-0.247368	0.72192	0.780107	16526	0
MSTRG.1452.1	7.2604	0.3259	0.182162	0.255904	12712	0
MSTRG.1453.1	8.02011	0.494088	0.141452	0.207804	12155	0
MSTRG.1453.2	7.74424	0.264103	0.450177	0.536236	14992	0
MSTRG.1454.1	14.2051	-0.703655	0.0704033	0.119945	10481	0
MSTRG.1455.1	9.28191	0.854132	0.0101578	0.0259215	6998	1
MSTRG.1456.1	4.3035	3.11072	0.126653	0.190129	11896	0
MSTRG.1457.1	8.08871	-0.543679	0.133467	0.198057	12034	0
MSTRG.1458.1	10.8656	0.0386116	0.872677	0.901769	17281	0
MSTRG.1459.1	7.66181	-0.238693	0.373942	0.460891	14489	0
MSTRG.1460.1	10.3528	-0.590119	0.0203316	0.0447199	8119	1
MSTRG.1462.3	-2.70482	11.7496	0.105826	0.166054	11380	0
MSTRG.1462.5	-2.70482	3.02359	0.242774	0.324681	13353	0
MSTRG.1461.1	14.5083	0.681094	0.0242248	0.0513689	8421	0
MSTRG.1461.2	10.9465	-1.51419	0.0942564	0.152067	11069	0
MSTRG.1462.1	5.42027	5.25246	0.0155146	0.0360801	7679	1
MSTRG.1462.6	7.12333	0.438892	0.234396	0.31546	13269	0
MSTRG.1462.4	4.22288	2.44343	0.110553	0.171455	11514	0
MSTRG.1462.2	6.23933	7.98184	0.0356855	0.0701609	9083	0
MSTRG.1462.7	10.9052	-1.2788	0.194696	0.270596	12849	0
MSTRG.1462.8	7.88334	2.23376	0.0875	0.142949	10931	0
MSTRG.1462.12	11.8075	0.579966	0.115914	0.177619	11654	0
MSTRG.1462.11	9.81664	-0.688686	0.272843	0.35637	13672	0
MSTRG.1462.9	11.3554	0.107015	0.783233	0.831074	16830	0
MSTRG.1462.10	10.6715	0.458987	0.16303	0.233209	12484	0
MSTRG.1462.13	11.6483	1.03604	0.00799388	0.0214346	6660	1
MSTRG.1462.15	11.2499	0.80139	0.0829189	0.136829	10822	0
MSTRG.1462.14	10.9626	1.07573	0.0888984	0.144823	10962	0
MSTRG.1463.1	6.42295	0.0955618	0.739453	0.795443	16601	0
MSTRG.1464.1	8.23611	0.67995	0.0608093	0.106621	10185	0
MSTRG.1465.1	-2.70482	9.81243	0.11217	0.173401	11552	0
MSTRG.1465.2	10.7995	3.63019	3.48594e-06	0.000194201	320	1
MSTRG.1468.1	10.2053	-5.64314	0.0532008	0.0960918	9887	0
MSTRG.1469.1	4.64979	1.98713	0.420287	0.507333	14794	0
MSTRG.1470.1	10.4665	-10.0593	4.51358e-05	0.000655078	1230	1
MSTRG.1470.2	5.20329	-12.0871	4.84625e-06	0.000218765	394	1
MSTRG.1471.2	-2.70482	-11.782	0.0472281	0.0874713	9642	0
MSTRG.1471.1	12.0808	0.0816516	0.852518	0.886265	17178	0
MSTRG.1472.1	2.14289	3.73201	0.0994379	0.158763	11185	0
MSTRG.1473.1	3.33747	3.81195	0.000994627	0.00449445	3952	1
MSTRG.1474.1	-2.70482	-13.135	0.00193708	0.00726121	4764	1
MSTRG.1475.1	6.13119	-4.36068	0.000855949	0.00404486	3779	1
MSTRG.1476.1	6.56759	-2.66636	0.12389	0.187003	11831	0
MSTRG.1477.1	9.08295	-1.13135	0.000961849	0.00439414	3909	1
MSTRG.1478.1	9.98115	1.35954	0.000244375	0.00177984	2451	1
MSTRG.1479.1	10.5913	-0.225967	0.488286	0.571466	15258	0
MSTRG.1480.1	12.3981	-0.47791	0.02845	0.0585121	8683	0
MSTRG.1480.3	9.95091	-0.376963	0.795745	0.841301	16891	0
MSTRG.1480.2	9.60659	-1.56219	0.0469815	0.087114	9631	0
MSTRG.1481.2	-2.70482	-11.611	0.100531	0.160079	11215	0
MSTRG.1481.4	7.67969	3.75849	0.315853	0.401645	14043	0
MSTRG.1481.1	12.2611	0.453912	0.343767	0.430173	14271	0
MSTRG.1481.3	9.17468	3.60379	0.00138495	0.00566869	4363	1
MSTRG.1481.5	-2.70482	-5.9815	0.00724589	0.019866	6513	1
MSTRG.1482.1	9.74782	-0.409426	0.0409171	0.0781997	9344	0
MSTRG.1483.1	6.58164	-0.524114	0.205306	0.282331	12986	0
MSTRG.1484.1	11.5619	-1.56041	0.000208044	0.001608	2310	1
MSTRG.1485.1	5.93983	0.471211	0.190094	0.265314	12795	0
MSTRG.1486.1	11.0144	1.17636	0.000140434	0.00127045	1974	1
MSTRG.1487.1	9.49694	-1.82136	0.000396495	0.00241494	2932	1
MSTRG.1488.1	8.74358	-1.90732	0.000593656	0.00317126	3343	1
MSTRG.1489.2	-2.70482	-9.687	0.105372	0.165594	11363	0
MSTRG.1489.1	8.98689	-1.16278	0.0433819	0.0818504	9465	0
MSTRG.1490.1	11.1663	-0.622167	0.0182573	0.0410939	7934	1
MSTRG.1490.3	7.12094	0.852864	0.693149	0.755647	16381	0
MSTRG.1490.2	9.17799	4.60398	0.000625818	0.00328026	3407	1
MSTRG.1491.1	9.43581	0.743415	0.00649513	0.0182748	6347	1
MSTRG.1492.1	13.1394	3.84297	2.03453e-06	0.000167002	215	1
MSTRG.1493.1	8.95147	0.0736282	0.656108	0.723526	16194	0
MSTRG.1494.1	6.3465	0.355079	0.25495	0.337728	13481	0
MSTRG.1495.1	9.14629	0.20672	0.347353	0.434052	14291	0
MSTRG.1496.1	9.8302	-1.17753	0.00379175	0.0120744	5607	1
MSTRG.1497.1	11.2847	-0.0472592	0.856019	0.888921	17197	0
MSTRG.1498.1	10.9074	-0.511298	0.0468641	0.0869234	9628	0
MSTRG.1499.1	9.47695	-0.214975	0.486373	0.569879	15241	0
MSTRG.1499.2	9.3206	0.650965	0.306608	0.392052	13966	0
MSTRG.1499.3	9.06879	0.232121	0.627838	0.698563	16050	0
MSTRG.1500.1	9.13469	0.350018	0.254664	0.337523	13474	0
MSTRG.1501.1	10.3541	0.400495	0.0818292	0.135394	10792	0
MSTRG.1502.1	8.79543	-0.237442	0.288924	0.373533	13813	0
MSTRG.1503.1	7.30352	0.0397813	0.912405	0.933097	17462	0
MSTRG.1504.1	8.55957	0.302841	0.204552	0.281598	12972	0
MSTRG.1505.1	11.0391	1.04344	0.000887002	0.00415096	3816	1
MSTRG.1506.1	6.69376	1.01318	0.010344	0.026269	7031	1
MSTRG.1507.1	9.98951	1.11246	0.00173299	0.00669612	4620	1
MSTRG.1508.1	6.36493	1.06022	0.113266	0.174582	11585	0
MSTRG.1509.1	7.90835	0.58844	0.124672	0.187898	11849	0
MSTRG.1509.2	4.68767	3.09671	0.222458	0.302103	13150	0
MSTRG.1510.1	11.1982	7.40841	0.00124363	0.00525071	4229	1
MSTRG.1511.1	4.95631	-0.871157	0.0634577	0.110215	10282	0
MSTRG.1512.1	3.69696	1.83515	0.254939	0.337728	13480	0
MSTRG.1513.1	4.89785	-2.28434	0.0801155	0.133113	10748	0
MSTRG.1514.1	6.82542	1.4413	0.0013196	0.00548247	4298	1
MSTRG.1515.1	7.02354	0.132788	0.732293	0.789262	16569	0
MSTRG.1516.1	10.7354	0.263608	0.432763	0.519863	14866	0
MSTRG.1517.1	9.53212	0.966139	0.00670876	0.0187383	6393	1
MSTRG.1518.1	11.5376	0.887206	0.00196972	0.00734809	4787	1
MSTRG.1519.1	11.0255	0.826399	0.00179054	0.00685727	4663	1
MSTRG.1519.2	7.1409	0.416657	0.263365	0.34651	13573	0
MSTRG.1520.1	8.27524	-0.253829	0.472136	0.556509	15150	0
MSTRG.1521.1	8.48012	0.0970442	0.698146	0.760073	16403	0
MSTRG.1522.1	8.88508	0.758962	0.0047186	0.0142906	5896	1
MSTRG.1523.1	8.71249	0.423419	0.0321045	0.064411	8901	0
MSTRG.1524.1	11.9333	-0.0230154	0.859732	0.891999	17212	0
MSTRG.1524.2	10.608	-0.57097	0.0739638	0.124914	10574	0
MSTRG.1525.1	13.241	-0.417749	0.082997	0.136907	10826	0
MSTRG.1526.1	13.4375	-0.591944	0.0120204	0.0294824	7281	1
MSTRG.1526.2	10.4318	0.578925	0.390544	0.477204	14615	0
MSTRG.1527.1	8.94008	-1.43481	0.00027866	0.00192582	2584	1
MSTRG.1528.1	9.05428	-1.21733	0.000412625	0.0024827	2968	1
MSTRG.1529.1	6.16888	-5.74436	3.22866e-05	0.000537348	1073	1
MSTRG.1529.2	7.30476	-5.00585	0.000123579	0.00117214	1882	1
MSTRG.1530.1	9.81954	1.49845	0.000324666	0.00212066	2734	1
MSTRG.1531.1	13.8153	12.0294	3.76606e-07	0.00010844	58	1
MSTRG.1532.1	7.93234	-0.251383	0.48568	0.569336	15234	0
MSTRG.1533.1	7.44741	-0.480321	0.264291	0.347497	13582	0
MSTRG.1533.2	5.30366	0.447355	0.749476	0.803611	16655	0
MSTRG.1534.1	10.3938	-0.389006	0.08908	0.145066	10966	0
MSTRG.1535.1	8.7184	-0.94717	0.00130728	0.00544816	4285	1
MSTRG.1535.2	5.3302	-2.57062	0.00415052	0.0129739	5713	1
MSTRG.1536.1	8.63071	-0.460715	0.0587149	0.10362	10119	0
MSTRG.1540.1	4.8679	2.41324	0.0215909	0.0469148	8218	1
MSTRG.1541.1	12.498	1.41989	0.000181681	0.00149102	2176	1
MSTRG.1542.1	12.472	-0.0645742	0.719248	0.778209	16505	0
MSTRG.1543.1	8.05265	0.819183	0.017919	0.0404498	7911	1
MSTRG.1544.1	-2.70482	18.1424	0.00138665	0.00567245	4365	1
MSTRG.1544.2	-2.70482	20.2657	0.00160666	0.00633513	4529	1
MSTRG.1548.1	9.54091	-0.735747	0.0284888	0.058585	8684	0
MSTRG.1549.1	9.59406	-1.6278	0.000439481	0.00257898	3043	1
MSTRG.1550.1	9.0004	-1.36059	0.00279142	0.00954055	5224	1
MSTRG.1550.2	8.45408	-1.93048	0.00520869	0.0154231	6031	1
MSTRG.1551.1	6.04252	-0.150649	0.701739	0.763242	16419	0
MSTRG.1552.1	4.60224	-2.4785	0.00614432	0.0175038	6266	1
MSTRG.1553.2	8.50828	-0.991977	0.0303113	0.0615113	8800	0
MSTRG.1553.1	9.33165	-0.480679	0.223131	0.302815	13158	0
MSTRG.1553.3	8.27738	-1.1375	0.0301615	0.06127	8791	0
MSTRG.1554.1	7.93571	-0.48859	0.0844311	0.138965	10850	0
MSTRG.1555.1	7.93336	0.0115086	0.963268	0.971592	17705	0
MSTRG.1556.1	9.68032	-1.28798	0.0319355	0.0641511	8890	0
MSTRG.1557.1	8.52929	-0.609706	0.424486	0.511468	14821	0
MSTRG.1557.2	7.99086	1.23148	0.431311	0.518398	14858	0
MSTRG.1558.1	0.316709	-1.02564	0.531808	0.611871	15521	0
MSTRG.1559.1	5.86858	0.752543	0.188039	0.263011	12767	0
MSTRG.1560.1	9.7908	-0.111202	0.503845	0.585518	15367	0
MSTRG.1561.1	8.71086	-0.840551	0.0223212	0.0481292	8282	1
MSTRG.1562.2	-2.70482	10.3053	0.000120902	0.00116141	1859	1
MSTRG.1562.1	9.40161	-2.39892	0.0158012	0.0366229	7704	1
MSTRG.1563.1	9.06337	-1.58818	0.00036724	0.00229547	2857	1
MSTRG.1564.1	8.46731	-1.795	0.000340905	0.00219462	2774	1
MSTRG.1565.1	4.70239	-6.45254	0.00435867	0.0134434	5790	1
MSTRG.1566.1	-2.70482	-10.5216	0.0207743	0.0454753	8158	1
MSTRG.1566.2	-2.70482	-10.5648	0.00520843	0.0154231	6030	1
MSTRG.1567.1	11.6504	-5.87772	0.000103877	0.00105881	1752	1
MSTRG.1567.2	7.70424	-5.99745	0.0972276	0.155973	11132	0
MSTRG.1568.1	8.43394	-0.361715	0.0770472	0.129108	10657	0
MSTRG.1569.1	13.0274	-0.490084	0.0486897	0.0895378	9711	0
MSTRG.1570.1	13.7478	-0.689467	0.0390937	0.0754415	9254	0
MSTRG.1570.2	11.2446	-0.638784	0.746356	0.801233	16634	0
[truncated: 15,859 more rows]
