# Supplementary material for: The metabolic ability of swallowtails results in the production of bioactive substances from plant components
Source: PLoS One. 2025 Jul 23;20(7):e0321438. doi: 10.1371/journal.pone.0321438 (PMC12286346; doi:10.1371/journal.pone.0321438)
Supplement: S4 Table — (XLSX) [file pone.0321438.s013.xlsx]

## Sheet: S2Table
P. memnon transcript IDs	P. xuthus transcript IDs	P. xuthus transcript name	Blast result
			Pident	Length	Mismatch	Gapopen	Qstart	Qend	Sstart	Send	Evalue	Bitscore
MSTRG.1.1	XM_013308871.1	transforming growth factor beta-1-induced transcript 1 protein-like (LOC106115477), mRNA	98.4	125	2	0	895	1019	914	1038	1.83e-56	220
MSTRG.3.1	XM_013310600.1	LIM domain only protein 7 (LOC106116687), transcript variant X5, mRNA	78.638	646	65	41	616	1219	5432	4818	1.91e-98	361
MSTRG.4.1	XM_013310598.1	LIM domain only protein 7 (LOC106116687), transcript variant X3, mRNA	88.058	4346	439	38	1	4285	20	4346	0	5077
MSTRG.4.2	XM_013310601.1	LIM domain only protein 7 (LOC106116687), transcript variant X6, mRNA	88.144	4403	442	38	1	4342	20	4403	0	5166
MSTRG.4.4	XM_013310601.1	LIM domain only protein 7 (LOC106116687), transcript variant X6, mRNA	88.084	814	93	3	3828	4639	2577	3388	0	963
MSTRG.4.4	XM_013310601.1	LIM domain only protein 7 (LOC106116687), transcript variant X6, mRNA	89.478	2566	226	23	1	2526	20	2581	0	3203
MSTRG.4.5	XM_013310601.1	LIM domain only protein 7 (LOC106116687), transcript variant X6, mRNA	88.084	814	93	3	3725	4536	2577	3388	0	963
MSTRG.4.5	XM_013310601.1	LIM domain only protein 7 (LOC106116687), transcript variant X6, mRNA	90.488	2334	204	7	108	2423	248	2581	0	3064
MSTRG.4.7	XM_013310601.1	LIM domain only protein 7 (LOC106116687), transcript variant X6, mRNA	89.85	3143	297	10	108	3230	248	3388	0	4017
MSTRG.5.1	XM_013310896.1	transient receptor potential channel pyrexia-like (LOC106116850), mRNA	89.222	3006	320	1	1	3002	95	3100	0	3753
MSTRG.11.1	XM_013310398.1	transmembrane protease serine 9-like (LOC106116528), mRNA	83.647	850	133	6	43	890	1	846	0	795
MSTRG.18.1	XM_013310845.1	soluble NSF attachment protein (LOC106116817), mRNA	91.734	992	81	1	1	992	17	1007	0	1376
MSTRG.21.1	XM_013310766.1	myosuppressin-like (LOC106116763), transcript variant X2, mRNA	90.509	727	49	10	9	715	5	731	0	942
MSTRG.21.2	XM_013310766.1	myosuppressin-like (LOC106116763), transcript variant X2, mRNA	89.684	727	49	11	9	709	5	731	0	904
MSTRG.21.3	XM_013310766.1	myosuppressin-like (LOC106116763), transcript variant X2, mRNA	88.679	742	49	11	9	730	5	731	0	872
MSTRG.22.1	XM_013310764.1	C2 domain-containing protein 5 (LOC106116762), transcript variant X3, mRNA	82.554	1433	188	31	1141	2532	1981	3392	0	1205
MSTRG.22.1	XM_013310764.1	C2 domain-containing protein 5 (LOC106116762), transcript variant X3, mRNA	86.057	1126	127	21	3	1125	819	1917	0	1182
MSTRG.27.1	XM_013310802.1	tachykinins-like (LOC106116785), mRNA	84.216	1001	136	13	1	985	80	1074	0	953
MSTRG.27.1	XM_013310802.1	tachykinins-like (LOC106116785), mRNA	97.561	41	1	0	1015	1055	1134	1174	1.79e-11	71.3
MSTRG.28.1	XM_013310682.1	MAP7 domain-containing protein 2-like (LOC106116722), transcript variant X8, mRNA	79.276	912	94	51	2529	3381	3686	2811	5.94e-155	549
MSTRG.28.1	XM_013310682.1	MAP7 domain-containing protein 2-like (LOC106116722), transcript variant X8, mRNA	81.048	248	29	9	2044	2279	4209	3968	2.5e-44	182
MSTRG.29.1	XM_013310682.1	MAP7 domain-containing protein 2-like (LOC106116722), transcript variant X8, mRNA	80.387	1137	154	29	6	1109	1535	2635	0	800
MSTRG.30.1	XM_013310677.1	MAP7 domain-containing protein 2-like (LOC106116722), transcript variant X4, mRNA	91.105	1574	116	9	49	1602	1	1570	0	2109
MSTRG.32.1	XM_013313445.1	chymotrypsin-like elastase family member 2A (LOC106118707), mRNA	90.09	222	11	6	1	221	1736	1947	1.83e-74	278
MSTRG.36.1	XM_013310794.1	AFG3-like protein 2 (LOC106116778), mRNA	89.327	787	76	4	4	784	1727	2511	0	981
MSTRG.42.1	XM_013310809.1	fibroblast growth factor receptor homolog 1-like (LOC106116789), transcript variant X3, mRNA	85.328	518	59	9	5	511	1	512	6.75e-147	520
MSTRG.43.1	XM_013310808.1	fibroblast growth factor receptor homolog 1-like (LOC106116789), transcript variant X2, mRNA	89.418	2457	243	12	3	2446	569	3021	0	3081
MSTRG.46.1	XM_013310916.1	uncharacterized LOC106116866 (LOC106116866), mRNA	87.835	822	99	1	55	876	433	1253	0	963
MSTRG.47.1	XM_013310838.1	ATP-binding cassette sub-family E member 1 (LOC106116812), mRNA	90.842	2031	171	6	1	2020	24	2050	0	2706
MSTRG.47.2	XM_013310838.1	ATP-binding cassette sub-family E member 1 (LOC106116812), mRNA	88.462	728	69	6	347	1063	1327	2050	0	865
MSTRG.48.1	XR_001227842.1	annexin B9 (LOC106116728), transcript variant X5, misc_RNA	90.806	707	65	0	22	728	1	707	0	946
MSTRG.49.1	XR_001227841.1	annexin B9 (LOC106116728), transcript variant X3, misc_RNA	88.626	422	19	18	67	468	860	1272	6.25e-137	486
MSTRG.52.1	XM_013310907.1	uncharacterized LOC106116859 (LOC106116859), transcript variant X2, mRNA	92.571	875	51	7	52	914	93	965	0	1243
MSTRG.57.1	XM_013310836.1	mitochondrial glutamate carrier 1-like (LOC106116810), mRNA	87.018	285	37	0	1	285	290	574	1.11e-87	322
MSTRG.64.1	XM_013310568.1	PIN2/TERF1-interacting telomerase inhibitor 1-like (LOC106116667), mRNA	85.206	1068	131	17	24	1079	177	1229	0	1072
MSTRG.66.1	XM_013310835.1	another transcription unit protein (LOC106116809), transcript variant X3, mRNA	89.579	1996	202	3	1	1990	317	2312	0	2529
MSTRG.68.2	XM_013310747.1	uncharacterized LOC106116755 (LOC106116755), transcript variant X2, mRNA	88.25	2749	310	9	1	2737	10	2757	0	3275
MSTRG.69.1	XM_013310895.1	CDC42 small effector protein homolog (LOC106116849), mRNA	85.094	530	40	25	355	848	409	935	4.57e-142	505
MSTRG.69.1	XM_013310895.1	CDC42 small effector protein homolog (LOC106116849), mRNA	92.226	283	18	3	1	279	15	297	7.98e-110	398
MSTRG.74.1	XM_013310386.1	trithorax group protein osa-like (LOC106116516), mRNA	88.792	1606	132	9	1304	2867	1	1600	0	1925
MSTRG.74.1	XM_013310386.1	trithorax group protein osa-like (LOC106116516), mRNA	94.186	86	5	0	2866	2951	1674	1759	2.22e-29	132
MSTRG.79.1	XM_013310752.1	mothers against decapentaplegic homolog 4 (LOC106116757), transcript variant X1, mRNA	81.644	888	94	39	2541	3366	2521	3401	0	673
MSTRG.79.1	XM_013310752.1	mothers against decapentaplegic homolog 4 (LOC106116757), transcript variant X1, mRNA	89.8	2549	238	13	1	2537	66	2604	0	3247
MSTRG.80.1	XM_013310755.1	putative uncharacterized protein DDB_G0285119 (LOC106116759), mRNA	88.071	2582	282	17	1	2561	16	2592	0	3038
MSTRG.83.1	XM_013310640.1	DE-cadherin (LOC106116704), transcript variant X2, mRNA	84.834	1655	175	31	2	1607	3825	5452	0	1596
MSTRG.83.1	XM_013310640.1	DE-cadherin (LOC106116704), transcript variant X2, mRNA	91.176	170	4	6	1768	1930	5799	5964	8.03e-56	220
MSTRG.84.1	XM_013310639.1	DE-cadherin (LOC106116704), transcript variant X1, mRNA	92.314	3734	287	0	10	3743	1	3734	0	5306
MSTRG.93.2	XM_013310785.1	palmitoyltransferase ZDHHC2-like (LOC106116772), transcript variant X4, mRNA	89.519	1393	114	16	3	1371	1	1385	0	1735
MSTRG.100.1	XM_013310798.1	serpin B6-like (LOC106116781), transcript variant X2, mRNA	87.394	1650	195	11	1	1641	13	1658	0	1882
MSTRG.102.2	XM_013310509.1	facilitated trehalose transporter Tret1-like (LOC106116623), transcript variant X1, mRNA	84.59	2122	251	51	6	2097	1	2076	0	2037
MSTRG.102.3	XM_013310512.1	facilitated trehalose transporter Tret1-like (LOC106116623), transcript variant X4, mRNA	85.495	1951	229	36	239	2174	178	2089	0	1986
MSTRG.109.1	XM_013310846.1	V-type proton ATPase subunit E (LOC106116818), mRNA	82.36	839	64	54	500	1269	701	1524	0	652
MSTRG.109.1	XM_013310846.1	V-type proton ATPase subunit E (LOC106116818), mRNA	96.429	504	18	0	1	504	7	510	0	832
MSTRG.109.2	XM_013310846.1	V-type proton ATPase subunit E (LOC106116818), mRNA	94.957	575	29	0	1	575	7	581	0	902
MSTRG.118.1	XM_013310711.1	ecdysone 20-monooxygenase (LOC106116734), mRNA	87.872	1748	210	2	1	1747	26	1772	0	2052
MSTRG.119.1	XM_013310475.1	pseudouridine-5'-phosphatase-like (LOC106116595), mRNA	89.262	596	64	0	189	784	70	665	0	747
MSTRG.125.1	XM_013310830.1	aminomethyltransferase, mitochondrial (LOC106116806), mRNA	87.814	1313	150	7	533	1841	1418	112	0	1530
MSTRG.127.2	XM_013310754.1	sarcalumenin (LOC106116758), mRNA	89.65	1227	124	3	195	1420	78	1302	0	1559
MSTRG.127.2	XM_013310754.1	sarcalumenin (LOC106116758), mRNA	91.57	1993	135	21	1349	3330	1280	3250	0	2719
MSTRG.127.2	XM_013310754.1	sarcalumenin (LOC106116758), mRNA	94.595	74	4	0	10	83	2	75	2.53e-24	115
MSTRG.129.1	XM_013310416.1	40S ribosomal protein S27 (LOC106116541), mRNA	99.013	304	3	0	1	304	18	321	6.41e-155	545
MSTRG.133.1	XM_013310433.1	F-box/WD repeat-containing protein 4-like (LOC106116559), mRNA	88.66	1455	149	10	162	1610	87	1531	0	1759
MSTRG.144.1	XM_013310890.1	glycoprotein 3-alpha-L-fucosyltransferase A (LOC106116844), mRNA	88.99	1644	176	5	1	1640	12	1654	0	2028
MSTRG.169.1	XM_013310887.1	uncharacterized LOC106116841 (LOC106116841), mRNA	81.584	505	63	21	1	478	601	1102	1.59e-107	390
MSTRG.169.1	XM_013310887.1	uncharacterized LOC106116841 (LOC106116841), mRNA	84.358	179	22	6	646	822	1231	1405	2.25e-41	171
MSTRG.170.1	XM_013310887.1	uncharacterized LOC106116841 (LOC106116841), mRNA	89.111	551	49	7	10	549	15	565	0	675
MSTRG.175.1	XM_013310429.1	short coiled-coil protein homolog (LOC106116554), mRNA	90.909	319	29	0	3	321	225	543	7.53e-120	429
MSTRG.178.2	XM_013310588.1	uncharacterized LOC106116682 (LOC106116682), transcript variant X3, mRNA	94.382	178	10	0	361	538	1569	1746	6.12e-73	274
MSTRG.179.1	XM_013310588.1	uncharacterized LOC106116682 (LOC106116682), transcript variant X3, mRNA	86.925	4459	462	77	1	4410	1891	6277	0	4915
MSTRG.179.1	XM_013310588.1	uncharacterized LOC106116682 (LOC106116682), transcript variant X3, mRNA	89.295	383	18	14	4694	5064	6386	6757	1.58e-127	459
MSTRG.190.1	XM_013310427.1	uncharacterized oxidoreductase TM_0325-like (LOC106116552), mRNA	85.729	981	125	9	273	1246	1042	70	0	1022
MSTRG.197.1	XM_013310781.1	rho GTPase-activating protein 7 (LOC106116771), transcript variant X5, mRNA	91.27	756	63	1	1	753	513	1268	0	1027
MSTRG.198.1	XM_013310781.1	rho GTPase-activating protein 7 (LOC106116771), transcript variant X5, mRNA	79.612	309	33	23	2247	2542	4493	4784	3.2e-48	195
MSTRG.198.1	XM_013310781.1	rho GTPase-activating protein 7 (LOC106116771), transcript variant X5, mRNA	81.481	243	12	17	1970	2194	3701	3928	1.94e-40	169
MSTRG.198.1	XM_013310781.1	rho GTPase-activating protein 7 (LOC106116771), transcript variant X5, mRNA	84.583	240	21	8	1601	1840	3486	3709	4.08e-57	224
MSTRG.198.1	XM_013310781.1	rho GTPase-activating protein 7 (LOC106116771), transcript variant X5, mRNA	87.967	1446	161	5	2	1444	1852	3287	0	1700
MSTRG.199.1	XM_013310642.1	UDP-glucuronosyltransferase 1-7C-like (LOC106116705), mRNA	85.016	1535	216	11	24	1548	167	1697	0	1548
MSTRG.200.1	XM_013310642.1	UDP-glucuronosyltransferase 1-7C-like (LOC106116705), mRNA	85.322	1349	195	3	1	1348	410	1756	0	1391
MSTRG.202.1	XM_013310459.1	apyrase-like (LOC106116582), transcript variant X1, mRNA	88.441	1687	189	6	5	1689	3	1685	0	2030
MSTRG.202.2	XM_013310460.1	apyrase-like (LOC106116582), transcript variant X2, mRNA	88.204	1687	193	6	5	1689	3	1685	0	2008
MSTRG.203.1	XM_013310477.1	synaptic vesicle glycoprotein 2C-like (LOC106116597), mRNA	88.927	867	94	2	1	866	159	1024	0	1068
MSTRG.204.2	XM_013310528.1	apyrase-like (LOC106116637), transcript variant X2, mRNA	89.362	799	85	0	68	866	500	1298	0	1005
MSTRG.205.1	XM_013310527.1	apyrase-like (LOC106116637), transcript variant X1, mRNA	87.429	350	44	0	33	382	6	355	5.22e-112	403
MSTRG.206.1	XM_013310872.1	glutathione S-transferase 1-like (LOC106116829), mRNA	80.157	635	122	4	29	661	144	776	2.63e-132	472
MSTRG.207.1	XM_013310653.1	serine protease snake-like (LOC106116711), transcript variant X1, mRNA	84.275	1151	176	4	108	1254	1	1150	0	1118
MSTRG.208.1	XM_013310652.1	atrial natriuretic peptide receptor 2-like (LOC106116709), transcript variant X4, mRNA	91.604	3037	249	5	1127	4159	1548	4582	0	4191
MSTRG.209.1	XM_013310449.1	3-hydroxyacyl-CoA dehydrogenase type-2-like (LOC106116574), mRNA	86.451	989	101	21	128	1098	17	990	0	1053
MSTRG.227.1	XM_013310578.1	mannose-1-phosphate guanyltransferase beta (LOC106116676), mRNA	88.504	1183	136	0	17	1199	1	1183	0	1432
MSTRG.230.1	XM_013310575.1	rho GTPase-activating protein 20 (LOC106116675), transcript variant X1, mRNA	89.876	1531	139	10	38	1555	64	1591	0	1954
MSTRG.232.1	XM_013310728.1	guanine deaminase (LOC106116747), mRNA	86.335	483	63	1	5	487	1170	1649	5.17e-148	523
MSTRG.236.1	XM_013310822.1	venom protease-like (LOC106116801), mRNA	84.47	528	80	2	4	530	700	1226	7.94e-147	520
MSTRG.237.1	XM_013310822.1	venom protease-like (LOC106116801), mRNA	85.924	341	44	2	2	339	29	368	2.83e-99	361
MSTRG.242.1	XM_013310789.1	uncharacterized LOC106116775 (LOC106116775), mRNA	84.444	630	69	17	517	1128	45	663	9.41e-169	593
MSTRG.243.1	XM_013310743.1	uncharacterized LOC106116753 (LOC106116753), mRNA	90.491	1914	153	12	2746	4637	1952	46	0	2499
MSTRG.252.1	XM_013317992.1	uncharacterized LOC106122118 (LOC106122118), transcript variant X1, mRNA	87.876	1963	208	19	8	1949	5	1958	0	2279
MSTRG.260.1	XM_013317740.1	uncharacterized LOC106121907 (LOC106121907), mRNA	82.384	948	124	25	1	914	92	1030	0	785
MSTRG.264.2	XM_013317724.1	tRNA pseudouridine synthase A, mitochondrial-like (LOC106121893), transcript variant X2, mRNA	81.878	916	133	21	11	914	81	975	0	741
MSTRG.265.1	XM_013317726.1	uncharacterized LOC106121896 (LOC106121896), mRNA	89.048	1680	177	3	21	1699	3	1676	0	2076
MSTRG.266.1	XM_013318080.1	actin-interacting protein 1 (LOC106122179), mRNA	91.502	506	43	0	1	506	22	527	0	697
MSTRG.267.1	XM_013318080.1	actin-interacting protein 1 (LOC106122179), mRNA	85.286	734	102	5	1	731	730	1460	0	752
MSTRG.268.1	XM_013318080.1	actin-interacting protein 1 (LOC106122179), mRNA	78.082	584	66	41	234	796	2668	2126	2.48e-84	313
MSTRG.269.1	XM_013318143.1	chitinase A-like (LOC106122232), transcript variant X2, mRNA	89.918	1825	182	2	303	2126	91	1914	0	2350
MSTRG.269.2	XM_013318144.1	chitinase A-like (LOC106122232), transcript variant X3, mRNA	90.366	1993	190	2	56	2047	3	1994	0	2615
MSTRG.275.1	XM_013310366.1	regulator of G-protein signaling loco (LOC106116496), mRNA	78.571	854	114	37	6	823	3223	4043	2.13e-140	499
MSTRG.275.2	XM_013310366.1	regulator of G-protein signaling loco (LOC106116496), mRNA	86.415	714	82	11	537	1244	2375	3079	0	767
MSTRG.285.1	XM_013318003.1	calcineurin-binding protein cabin-1-like (LOC106122127), mRNA	87.143	6160	740	21	73	6194	56	6201	0	6940
MSTRG.288.1	XM_013318041.1	UTP--glucose-1-phosphate uridylyltransferase (LOC106122151), transcript variant X2, mRNA	88.347	1639	178	8	76	1706	8	1641	0	1956
MSTRG.288.2	XM_013318044.1	UTP--glucose-1-phosphate uridylyltransferase (LOC106122151), transcript variant X5, mRNA	88.535	1666	179	5	6	1667	1	1658	0	2008
MSTRG.289.1	XM_013317727.1	ATP synthase subunit b, mitochondrial (LOC106121897), mRNA	88.977	880	87	5	1	871	32	910	0	1079
MSTRG.298.1	XM_013318005.1	ras-like protein 2 (LOC106122129), mRNA	83.2	1125	122	36	42	1106	1	1118	0	968
MSTRG.302.1	XM_013318009.1	uncharacterized LOC106122132 (LOC106122132), mRNA	84.322	472	71	3	56	524	148	619	1.8e-128	459
MSTRG.319.1	XM_013312041.1	collagenase-like (LOC106117650), mRNA	80.783	817	137	15	74	883	79	882	5.75e-177	621
MSTRG.319.2	XM_013312041.1	collagenase-like (LOC106117650), mRNA	80.783	817	137	15	74	883	79	882	5.75e-177	621
MSTRG.321.1	XM_013311896.1	ectonucleoside triphosphate diphosphohydrolase 5 (LOC106117535), mRNA	84.559	272	35	7	717	984	391	659	2.48e-69	263
MSTRG.321.3	XM_013311896.1	ectonucleoside triphosphate diphosphohydrolase 5 (LOC106117535), mRNA	91.667	60	4	1	1902	1960	600	659	1.5e-14	82.4
MSTRG.322.1	XM_013312401.1	protein lethal(2)k10201 (LOC106117894), transcript variant X2, mRNA	83.14	516	74	11	2448	2959	538	1044	9.29e-128	459
MSTRG.339.1	XM_013312374.1	bicaudal D-related protein 1 (LOC106117879), mRNA	75.048	521	82	28	2263	2738	2354	2871	3.08e-49	198
MSTRG.339.1	XM_013312374.1	bicaudal D-related protein 1 (LOC106117879), mRNA	86.015	2231	264	28	11	2206	1	2218	0	2348
MSTRG.340.1	XM_013312409.1	uncharacterized LOC106117899 (LOC106117899), mRNA	92.15	3019	219	11	1551	4557	3176	164	0	4246
MSTRG.354.1	XM_013312325.1	ubiquitin carboxyl-terminal hydrolase 32-like (LOC106117848), mRNA	84.723	2003	237	48	137	2097	3364	5339	0	1940
MSTRG.356.1	XM_013312325.1	ubiquitin carboxyl-terminal hydrolase 32-like (LOC106117848), mRNA	88.55	1310	150	0	13	1322	33	1342	0	1589
MSTRG.363.1	XM_013312521.1	60S acidic ribosomal protein P2 (LOC106117976), mRNA	93.309	538	31	3	19	556	19	551	0	789
MSTRG.367.1	XM_013312432.1	carboxypeptidase B-like (LOC106117917), mRNA	85.941	1323	180	2	45	1361	1	1323	0	1408
MSTRG.375.2	XM_013312142.1	farnesol dehydrogenase-like (LOC106117729), mRNA	85.771	752	107	0	163	914	45	796	0	797
MSTRG.375.3	XM_013312142.1	farnesol dehydrogenase-like (LOC106117729), mRNA	85.714	707	100	1	180	885	45	751	0	745
MSTRG.377.1	XM_013312210.1	max-binding protein MNT-like (LOC106117780), transcript variant X3, mRNA	89.841	1004	99	1	290	1290	311	1314	0	1286
MSTRG.377.1	XM_013312210.1	max-binding protein MNT-like (LOC106117780), transcript variant X3, mRNA	94.248	226	12	1	13	238	1	225	1.13e-93	344
MSTRG.382.1	XM_013312352.1	cytosolic 10-formyltetrahydrofolate dehydrogenase (LOC106117866), mRNA	84.634	807	105	13	5	800	2183	2981	0	785
MSTRG.383.1	XM_013312352.1	cytosolic 10-formyltetrahydrofolate dehydrogenase (LOC106117866), mRNA	85.99	2127	278	11	35	2144	1	2124	0	2259
MSTRG.385.1	XM_013312065.1	glucose dehydrogenase [FAD, quinone]-like (LOC106117666), transcript variant X3, mRNA	87.686	1145	136	5	696	1839	87	1227	0	1328
MSTRG.387.1	XM_013312076.1	flotillin-2 (LOC106117674), mRNA	88.432	1288	148	1	1	1287	258	1545	0	1552
MSTRG.387.2	XM_013312076.1	flotillin-2 (LOC106117674), mRNA	88.734	932	105	0	198	1129	559	1490	0	1140
MSTRG.387.3	XM_013312076.1	flotillin-2 (LOC106117674), mRNA	88.71	930	105	0	360	1289	561	1490	0	1136
MSTRG.388.2	XM_013312070.1	glucose dehydrogenase [FAD, quinone]-like (LOC106117669), transcript variant X1, mRNA	85.8	1669	225	12	2	1664	47	1709	0	1759
MSTRG.393.1	XM_013312013.1	serine/threonine-protein phosphatase 4 catalytic subunit (LOC106117631), mRNA	89.01	1192	108	10	3	1187	28	1203	0	1454
MSTRG.400.1	XM_013312598.1	uncharacterized LOC106118040 (LOC106118040), mRNA	85.106	1269	181	4	173	1434	105	1372	0	1290
MSTRG.403.1	XM_013312582.1	uncharacterized LOC106118024 (LOC106118024), mRNA	85.366	410	58	2	1	408	1109	1518	1.08e-117	424
MSTRG.407.1	XM_013311948.1	phenoloxidase subunit 2-like (LOC106117581), mRNA	89.391	1216	122	4	1	1211	23	1236	0	1524
MSTRG.409.1	XM_013311948.1	phenoloxidase subunit 2-like (LOC106117581), mRNA	87.404	913	111	4	13	923	1249	2159	0	1046
MSTRG.420.1	XM_013311949.1	apoptosis-inducing factor 3-like (LOC106117582), mRNA	89.946	557	51	3	2	556	61	614	0	713
MSTRG.421.1	XM_013311949.1	apoptosis-inducing factor 3-like (LOC106117582), mRNA	88.759	1370	147	3	1	1363	644	2013	0	1670
MSTRG.422.1	XM_013312404.1	signal peptide peptidase-like 3 (LOC106117895), transcript variant X2, mRNA	90.754	703	63	2	3	703	206	908	0	937
MSTRG.424.1	XM_013312404.1	signal peptide peptidase-like 3 (LOC106117895), transcript variant X2, mRNA	87.55	249	31	0	1	249	939	1187	9.59e-78	289
MSTRG.426.1	XM_013312346.1	actin-related protein 2/3 complex subunit 3-like (LOC106117860), mRNA	84.151	877	110	23	46	902	41	908	0	822
MSTRG.427.1	XM_013312342.1	short-chain specific acyl-CoA dehydrogenase, mitochondrial (LOC106117858), mRNA	88.163	1301	150	4	26	1325	9	1306	0	1546
MSTRG.432.1	XM_013312240.1	zinc finger protein 239-like (LOC106117796), transcript variant X2, mRNA	82.343	606	56	28	403	960	819	1421	2.81e-134	479
MSTRG.444.1	XM_013312391.1	asparagine--tRNA ligase, cytoplasmic (LOC106117885), mRNA	86.002	893	124	1	282	1173	1049	1941	0	955
MSTRG.445.1	XM_013312392.1	apolipoprotein D-like (LOC106117886), mRNA	85.651	1129	132	17	1	1108	76	1195	0	1160
MSTRG.446.1	XM_013312531.1	glucosylceramidase-like (LOC106117985), transcript variant X2, mRNA	87.946	1626	190	3	78	1697	51	1676	0	1912
MSTRG.447.1	XM_013312493.1	cyclin-dependent kinase 1 (LOC106117960), mRNA	90.922	694	61	1	19	712	1	692	0	931
MSTRG.462.1	XM_013312560.1	uncharacterized oxidoreductase TM_0325-like (LOC106118008), mRNA	82.08	798	130	4	1	797	320	1105	0	669
MSTRG.463.1	XM_013312560.1	uncharacterized oxidoreductase TM_0325-like (LOC106118008), mRNA	75.636	747	175	6	70	811	1078	334	6.13e-100	364
MSTRG.466.1	XM_013312449.1	putative tricarboxylate transport protein, mitochondrial (LOC106117927), mRNA	91.887	567	46	0	1	567	15	581	0	793
MSTRG.467.1	XM_013312449.1	putative tricarboxylate transport protein, mitochondrial (LOC106117927), mRNA	85.185	405	60	0	1	405	642	1046	7.22e-116	416
MSTRG.468.1	XM_013312460.1	aldo-keto reductase AKR2E4-like (LOC106117935), mRNA	86.373	932	126	1	250	1181	250	1180	0	1016
MSTRG.472.1	XM_013312083.1	NADH dehydrogenase [ubiquinone] 1 alpha subcomplex subunit 7-like (LOC106117680), mRNA	85.649	439	59	4	10	445	1	438	1.3e-128	459
MSTRG.481.1	XM_013311980.1	apyrase-like (LOC106117604), transcript variant X1, mRNA	85.533	1576	217	4	7	1572	90	1664	0	1637
MSTRG.483.1	XM_013311972.1	apyrase-like (LOC106117599), transcript variant X2, mRNA	88.918	1164	129	0	3	1166	635	1798	0	1435
MSTRG.485.1	XM_013311923.1	juvenile hormone esterase-like (LOC106117561), mRNA	81.522	1445	230	20	19	1436	52	1486	0	1155
MSTRG.487.1	XM_013312126.1	retinaldehyde-binding protein 1-like (LOC106117720), mRNA	84.765	978	144	3	17	989	119	1096	0	976
MSTRG.488.1	XM_013312103.1	uncharacterized LOC106117699 (LOC106117699), mRNA	83.145	884	145	4	14	895	271	1152	0	804
MSTRG.493.1	XM_013311992.1	adenosine deaminase CECR1-A-like (LOC106117615), mRNA	86.294	1576	208	5	16	1589	1574	5	0	1707
MSTRG.500.1	XM_013312576.1	uncharacterized LOC106118020 (LOC106118020), mRNA	91.013	1224	101	7	58	1277	1	1219	0	1642
MSTRG.501.1	XM_013312024.1	endoplasmic reticulum resident protein 29 (LOC106117637), mRNA	88.727	958	97	5	1	954	6	956	0	1160
MSTRG.507.1	XM_013312094.1	actin-related protein 2/3 complex subunit 4 (LOC106117690), mRNA	90.553	868	47	18	6	868	35	872	0	1116
MSTRG.510.1	XM_013312259.1	zinc finger protein 593 homolog (LOC106117812), mRNA	92.027	602	45	1	43	644	1	599	0	843
MSTRG.515.2	XM_013312195.1	AP-1 complex subunit beta-1 (LOC106117773), transcript variant X2, mRNA	91.223	2951	254	3	131	3076	1	2951	0	4010
MSTRG.516.1	XM_013312164.1	unconventional myosin-XVIIIa (LOC106117749), transcript variant X4, mRNA	82.328	464	61	17	2680	3131	6678	7132	7.16e-105	383
MSTRG.516.1	XM_013312164.1	unconventional myosin-XVIIIa (LOC106117749), transcript variant X4, mRNA	88.372	1935	223	2	602	2535	4551	6484	0	2326
MSTRG.516.2	XM_013312160.1	unconventional myosin-XVIIIa (LOC106117749), transcript variant X1, mRNA	82.328	464	61	17	7095	7546	7036	7490	1.54e-104	383
MSTRG.516.2	XM_013312160.1	unconventional myosin-XVIIIa (LOC106117749), transcript variant X1, mRNA	89.902	6843	687	4	109	6950	3	6842	0	8805
MSTRG.518.1	XM_013312412.1	fatty acid-binding protein (LOC106117901), mRNA	89.504	686	60	5	106	787	15	692	0	857
MSTRG.520.1	XM_013312480.1	transmembrane emp24 domain-containing protein 2 (LOC106117948), mRNA	92.662	804	48	4	1	797	25	824	0	1147
MSTRG.521.1	XM_013312533.1	gephyrin (LOC106117987), mRNA	85.154	1886	272	7	365	2247	399	2279	0	1925
MSTRG.523.1	XM_013312520.1	ATP-dependent RNA helicase Ddx1 (LOC106117975), mRNA	88.877	899	99	1	5	902	56	954	0	1105
MSTRG.528.1	XM_013312351.1	eukaryotic translation initiation factor 3 subunit C (LOC106117865), mRNA	90.361	3237	270	22	2	3204	6	3234	0	4211
MSTRG.536.1	XM_013312044.1	luciferin 4-monooxygenase-like (LOC106117653), transcript variant X1, mRNA	84.42	1611	236	13	200	1802	68	1671	0	1570
MSTRG.542.1	XM_013312323.1	phosphatidylinositol 4-kinase alpha (LOC106117847), transcript variant X2, mRNA	85.24	542	67	8	1	537	5994	6527	1.47e-154	545
MSTRG.547.1	XM_013312537.1	alpha-tocopherol transfer protein-like (LOC106117992), mRNA	84.957	1037	144	9	4	1032	25	1057	0	1040
MSTRG.550.3	XM_013312327.1	fructose-bisphosphate aldolase (LOC106117850), transcript variant X1, mRNA	90.43	1139	108	1	149	1287	84	1221	0	1498
MSTRG.551.1	XM_013312442.1	bleomycin hydrolase (LOC106117923), transcript variant X2, mRNA	91.337	531	46	0	13	543	1	531	0	726
MSTRG.552.1	XM_013312442.1	bleomycin hydrolase (LOC106117923), transcript variant X2, mRNA	88.254	613	72	0	17	629	641	1253	0	734
MSTRG.555.1	XM_013312206.1	eukaryotic translation initiation factor 3 subunit A (LOC106117777), transcript variant X3, mRNA	89.401	1604	168	2	1	1603	440	2042	0	2019
MSTRG.556.1	XM_013312205.1	eukaryotic translation initiation factor 3 subunit A (LOC106117777), transcript variant X2, mRNA	83.903	1609	216	17	4	1609	2135	3703	0	1496
MSTRG.557.1	XM_013312206.1	eukaryotic translation initiation factor 3 subunit A (LOC106117777), transcript variant X3, mRNA	78.719	437	44	29	330	736	4305	4722	1.99e-64	246
MSTRG.558.1	XM_013312207.1	apolipophorin-3-like (LOC106117779), mRNA	90.671	343	29	2	8	347	359	701	4.64e-127	453
MSTRG.559.1	XM_013312333.1	uncharacterized LOC106117851 (LOC106117851), transcript variant X2, mRNA	88.904	1442	157	3	1	1440	1978	538	0	1773
MSTRG.573.1	XM_013312565.1	uncharacterized LOC106118012 (LOC106118012), transcript variant X1, mRNA	86.942	1524	195	2	79	1598	85	1608	0	1709
MSTRG.573.2	XM_013312566.1	uncharacterized LOC106118012 (LOC106118012), transcript variant X2, mRNA	86.497	1333	177	1	84	1413	47	1379	0	1461
MSTRG.574.1	XM_013312542.1	uncharacterized LOC106117995 (LOC106117995), transcript variant X1, mRNA	86.77	839	104	5	1	837	11	844	0	928
MSTRG.579.1	XM_013312387.1	phenoloxidase subunit 1-like (LOC106117883), mRNA	89.925	268	27	0	2	269	539	806	6.18e-95	346
MSTRG.580.1	XM_013312387.1	phenoloxidase subunit 1-like (LOC106117883), mRNA	85.441	1305	170	16	1	1292	958	2255	0	1339
MSTRG.581.1	XM_013312250.1	phenoloxidase subunit 1-like (LOC106117805), mRNA	84.678	1971	280	16	5	1956	347	2314	0	1947
MSTRG.583.1	XM_013312347.1	phenoloxidase subunit 1-like (LOC106117862), mRNA	85.489	2157	296	13	1	2145	33	2184	0	2233
MSTRG.583.1	XM_013312347.1	phenoloxidase subunit 1-like (LOC106117862), mRNA	87.619	105	12	1	2252	2355	2241	2345	3.84e-26	121
MSTRG.584.1	XM_013312551.1	calcium/calmodulin-dependent protein kinase kinase 2 (LOC106117999), transcript variant X2, mRNA	85.43	2107	215	45	113	2196	1	2038	0	2106
MSTRG.585.1	XM_013312115.1	uncharacterized LOC106117709 (LOC106117709), mRNA	86.787	719	83	6	7	716	1	716	0	791
MSTRG.586.1	XM_013312596.1	protein takeout-like (LOC106118038), mRNA	88.068	528	57	6	1	525	115	639	1.9e-177	621
MSTRG.587.1	XM_013312431.1	GAS2-like protein 1 (LOC106117916), mRNA	86.924	3166	325	49	14	3106	7	3156	0	3470
MSTRG.593.2	XM_013326521.1	probable G-protein coupled receptor Mth-like 1 (LOC106128230), mRNA	86.735	2043	251	17	2841	4873	105	2137	0	2254
MSTRG.595.2	XM_013326567.1	UDP-glucuronosyltransferase 2B31-like (LOC106128260), mRNA	81.889	1535	260	16	123	1648	116	1641	0	1279
MSTRG.597.1	XM_013326715.1	uncharacterized LOC106128367 (LOC106128367), transcript variant X2, mRNA	82.489	474	46	19	1	443	3906	3439	2.15e-104	381
MSTRG.597.1	XM_013326715.1	uncharacterized LOC106128367 (LOC106128367), transcript variant X2, mRNA	82.828	495	50	20	500	985	3338	2870	2.74e-113	411
MSTRG.597.1	XM_013326715.1	uncharacterized LOC106128367 (LOC106128367), transcript variant X2, mRNA	88.554	664	76	0	1158	1821	2787	2124	0	806
MSTRG.599.1	XM_013326871.1	ester hydrolase C11orf54 homolog (LOC106128473), transcript variant X1, mRNA	90.805	1044	88	5	1	1037	67	1109	0	1389
MSTRG.599.2	XM_013326872.1	ester hydrolase C11orf54 homolog (LOC106128473), transcript variant X2, mRNA	90.962	1029	89	4	57	1083	62	1088	0	1382
MSTRG.630.1	XM_013326983.1	uncharacterized LOC106128545 (LOC106128545), mRNA	87.827	879	99	6	174	1047	876	1	0	1024
MSTRG.631.1	XM_013326880.1	uncharacterized LOC106128478 (LOC106128478), transcript variant X1, mRNA	88.055	4303	497	9	1	4289	394	4693	0	5083
MSTRG.637.1	XR_001228448.1	uncharacterized LOC106128421 (LOC106128421), ncRNA	90.019	521	41	5	1	513	25	542	0	664
MSTRG.638.1	XM_013326803.1	dnaJ homolog subfamily C member 16 (LOC106128419), mRNA	85.658	760	66	30	1	727	2207	2956	0	760
MSTRG.639.1	XM_013326803.1	dnaJ homolog subfamily C member 16 (LOC106128419), mRNA	88.841	466	52	0	7	472	1196	1661	9.65e-163	573
MSTRG.640.1	XM_013326803.1	dnaJ homolog subfamily C member 16 (LOC106128419), mRNA	90.658	942	86	2	1	941	7	947	0	1251
MSTRG.641.1	XM_013326878.1	sugar transporter SWEET1 (LOC106128476), transcript variant X3, mRNA	85.44	625	82	5	1	619	272	893	0	641
MSTRG.642.1	XM_013326874.1	2-oxoglutarate dehydrogenase, mitochondrial-like (LOC106128475), mRNA	87.989	1765	212	0	1	1765	1380	3144	0	2085
MSTRG.645.1	XM_013326820.1	transmembrane GTPase Marf (LOC106128427), transcript variant X4, mRNA	89.807	726	60	7	1	725	1890	2602	0	918
MSTRG.650.1	XM_013326712.1	matrix metalloproteinase-25-like (LOC106128364), mRNA	89.376	1619	167	4	53	1669	1	1616	0	2032
MSTRG.655.1	XM_013326767.1	leucine-rich repeat flightless-interacting protein 2 (LOC106128398), transcript variant X3, mRNA	90.212	613	30	12	7	596	1237	1842	0	773
MSTRG.655.1	XM_013326767.1	leucine-rich repeat flightless-interacting protein 2 (LOC106128398), transcript variant X3, mRNA	90.741	54	3	2	868	920	2132	2184	5.24e-11	71.3
MSTRG.657.1	XM_013326768.1	dolichyl-diphosphooligosaccharide--protein glycosyltransferase 48 kDa subunit (LOC106128399), mRNA	90.074	1088	103	2	6	1090	1	1086	0	1406
MSTRG.659.1	XM_013326957.1	ARF GTPase-activating protein GIT2 (LOC106128529), transcript variant X1, mRNA	85.573	1109	120	24	3	1090	1227	2316	0	1125
MSTRG.663.1	XM_013326947.1	60S ribosomal protein L10 (LOC106128522), mRNA	91.788	755	45	1	1	755	25	762	0	1035
MSTRG.663.2	XM_013326947.1	60S ribosomal protein L10 (LOC106128522), mRNA	93.902	738	45	0	1	738	25	762	0	1114
MSTRG.674.1	XM_013326573.1	transmembrane emp24 domain-containing protein 5 (LOC106128266), mRNA	85.935	1230	101	36	1	1181	25	1231	0	1247
MSTRG.676.1	XM_013326861.1	acyl-CoA-binding protein-like (LOC106128463), mRNA	88.793	348	35	3	67	411	1	347	4.42e-118	424
MSTRG.677.1	XM_013326860.1	acyl-CoA-binding protein homolog (LOC106128462), mRNA	86.044	781	79	19	25	781	41	815	0	811
MSTRG.678.1	XM_013326854.1	superoxide dismutase [Cu-Zn] 4A-like (LOC106128456), transcript variant X2, mRNA	85	620	80	5	19	628	10	626	3.84e-176	617
MSTRG.680.1	XM_013326557.1	uncharacterized LOC106128255 (LOC106128255), transcript variant X1, mRNA	85.762	1187	153	10	42	1215	1	1184	0	1242
MSTRG.681.1	XM_013326757.1	uncharacterized LOC106128388 (LOC106128388), mRNA	81.854	507	30	23	6416	6869	6237	6734	1.01e-100	370
MSTRG.681.1	XM_013326757.1	uncharacterized LOC106128388 (LOC106128388), mRNA	85.946	1786	147	49	4399	6107	4376	6134	0	1812
MSTRG.681.1	XM_013326757.1	uncharacterized LOC106128388 (LOC106128388), mRNA	90.253	4391	397	24	1	4370	6	4386	0	5709
MSTRG.681.1	XM_013326757.1	uncharacterized LOC106128388 (LOC106128388), mRNA	97.674	43	1	0	6338	6380	6142	6184	8.88e-12	75
MSTRG.683.1	XM_013326843.1	ero1-like protein (LOC106128446), mRNA	88.524	1978	207	13	29	1989	17	1991	0	2377
MSTRG.687.1	XM_013326868.1	23 kDa integral membrane protein-like (LOC106128470), mRNA	92.815	682	42	4	2	676	269	950	0	981
MSTRG.688.2	XM_013326686.1	AP-1 complex subunit gamma-1 (LOC106128350), transcript variant X3, mRNA	88.03	2757	287	27	1	2724	14	2760	0	3223
MSTRG.693.2	XM_013326795.1	paxillin (LOC106128416), transcript variant X2, mRNA	89.225	1986	175	11	13	1991	1	1954	0	2446
MSTRG.693.3	XM_013326796.1	paxillin (LOC106128416), transcript variant X3, mRNA	89.754	1952	167	8	4	1946	1	1928	0	2466
MSTRG.693.5	XM_013326799.1	paxillin (LOC106128416), transcript variant X5, mRNA	93.297	910	59	2	100	1007	967	1876	0	1341
MSTRG.693.6	XM_013326799.1	paxillin (LOC106128416), transcript variant X5, mRNA	89.376	1732	158	7	292	2021	169	1876	0	2156
MSTRG.694.1	XM_013326943.1	protein lin-7 homolog C (LOC106128519), mRNA	90.844	699	56	5	27	724	1	692	0	929
MSTRG.695.1	XM_013326941.1	peptidyl-prolyl cis-trans isomerase-like 2 (LOC106128518), mRNA	90.038	1566	155	1	71	1636	149	1713	0	2026
MSTRG.698.1	XM_013326616.1	leukocyte surface antigen CD53-like (LOC106128300), mRNA	87.5	832	89	11	5	831	1	822	0	946
MSTRG.699.1	XM_013327040.1	tetraspanin-4-like (LOC106128578), mRNA	88.097	1193	101	26	145	1321	6	1173	0	1378
MSTRG.700.1	XM_013326979.1	CD63 antigen-like (LOC106128543), mRNA	87.115	1397	128	34	1	1373	14	1382	0	1535
MSTRG.701.1	XM_013326934.1	tetraspanin-15-like (LOC106128511), mRNA	88.091	1100	125	3	51	1145	43	1141	0	1301
MSTRG.703.2	XM_013326722.1	probable 28S rRNA (cytosine-C(5))-methyltransferase (LOC106128371), mRNA	85.906	298	27	6	11	308	1	283	1.17e-81	303
MSTRG.707.1	XM_013322125.1	uncharacterized LOC106125039 (LOC106125039), mRNA	90.141	213	21	0	7	219	573	361	1.8e-74	278
MSTRG.713.1	XM_013326511.1	E3 ubiquitin-protein ligase TRIM37-like (LOC106128220), mRNA	94.793	1498	77	1	1	1497	27	1524	0	2333
MSTRG.715.1	XM_013326547.1	protoheme IX farnesyltransferase, mitochondrial (LOC106128247), mRNA	89.494	514	41	4	1	501	1030	1543	0	638
MSTRG.718.1	XM_013326759.1	uncharacterized LOC106128390 (LOC106128390), mRNA	88.873	2750	191	53	16	2686	2	2715	0	3277
MSTRG.728.1	XM_013326821.1	nitric oxide synthase-like (LOC106128430), mRNA	89.043	648	61	4	2	644	10	652	0	795
MSTRG.729.1	XM_013326821.1	nitric oxide synthase-like (LOC106128430), mRNA	90.732	3021	272	5	1	3019	743	3757	0	4021
MSTRG.730.1	XM_013326921.1	annexin B9-like (LOC106128502), transcript variant X3, mRNA	88.23	1096	119	7	161	1256	158	1243	0	1301
MSTRG.730.2	XM_013326919.1	annexin B9-like (LOC106128502), transcript variant X1, mRNA	87.421	1582	165	16	161	1718	158	1729	0	1788
MSTRG.731.1	XM_013326507.1	peroxisomal hydratase-dehydrogenase-epimerase-like (LOC106128217), mRNA	88.771	846	93	2	22	866	938	1782	0	1035
MSTRG.737.1	XM_013326506.1	uncharacterized LOC106128216 (LOC106128216), mRNA	86.239	872	109	7	12	872	9	880	0	935
MSTRG.750.3	XM_013326807.1	FK506-binding protein 5 (LOC106128422), transcript variant X3, mRNA	89.447	2331	196	30	1208	3510	1221	3529	0	2896
MSTRG.750.3	XM_013326807.1	FK506-binding protein 5 (LOC106128422), transcript variant X3, mRNA	92.463	889	67	0	211	1099	332	1220	0	1271
MSTRG.759.1	XM_013326939.1	uncharacterized LOC106128516 (LOC106128516), mRNA	89.642	2037	170	24	1075	3087	3057	5076	0	2555
MSTRG.759.1	XM_013326939.1	uncharacterized LOC106128516 (LOC106128516), mRNA	92.019	213	17	0	864	1076	2783	2995	6.07e-80	300
MSTRG.762.1	XM_013326945.1	protein Tob1 (LOC106128521), transcript variant X1, mRNA	89.88	830	81	2	3	830	1	829	0	1064
MSTRG.771.1	XM_013327012.1	tissue alpha-L-fucosidase-like (LOC106128565), transcript variant X1, mRNA	86.775	983	127	1	1	980	248	1230	0	1092
MSTRG.774.2	XM_013326913.1	TBC1 domain family member 9B (LOC106128497), transcript variant X1, mRNA	86.291	2502	315	22	5	2489	1093	3583	0	2695
MSTRG.776.1	XM_013327022.1	protein rogdi homolog (LOC106128570), mRNA	82.52	246	27	13	1405	1643	1769	2005	2.17e-50	202
MSTRG.776.1	XM_013327022.1	protein rogdi homolog (LOC106128570), mRNA	86.617	1218	115	30	18	1200	110	1314	0	1303
MSTRG.783.1	XM_013326503.1	DEP domain-containing protein 5 (LOC106128212), mRNA	87.227	1237	135	19	181	1406	112	1336	0	1387
MSTRG.784.4	XM_013326503.1	DEP domain-containing protein 5 (LOC106128212), mRNA	85.932	1905	220	25	1	1881	1459	3339	0	1989
MSTRG.786.1	XM_013326660.1	obg-like ATPase 1 (LOC106128336), mRNA	89.113	1341	139	3	3	1342	119	1453	0	1661
MSTRG.787.1	XM_013326572.1	protein Asterix (LOC106128265), mRNA	88.535	471	38	5	115	572	124	591	6.66e-158	556
MSTRG.788.1	XM_013326761.1	endoplasmic reticulum resident protein 44 (LOC106128392), mRNA	89.273	1417	149	2	15	1428	2	1418	0	1772
MSTRG.789.1	XM_013326762.1	caspase-1-like (LOC106128394), mRNA	88.068	1584	134	34	1182	2743	1551	1	0	1827
MSTRG.794.1	XM_013326850.1	troponin C, isoform 2-like (LOC106128452), mRNA	94.86	856	38	2	27	882	1	850	0	1332
MSTRG.797.1	XM_013327000.1	serine/threonine-protein kinase fused (LOC106128557), mRNA	86.594	1641	190	12	28	1647	1038	2669	0	1784
MSTRG.803.1	XM_013326633.1	putative zinc metalloproteinase YIL108W (LOC106128316), transcript variant X2, mRNA	91.659	2086	161	8	1	2075	26	2109	0	2876
MSTRG.808.1	XM_013327034.1	potassium voltage-gated channel subfamily H member 8-like (LOC106128576), transcript variant X6, mRNA	90.169	3550	304	18	160	3679	305	3839	0	4580
MSTRG.808.1	XM_013327034.1	potassium voltage-gated channel subfamily H member 8-like (LOC106128576), transcript variant X6, mRNA	90.977	133	10	2	6	136	4	136	4.9e-43	178
MSTRG.809.1	XM_013326534.1	NECAP-like protein CG9132 (LOC106128236), mRNA	89.058	987	76	19	40	1007	22	995	0	1195
MSTRG.814.1	XM_013326726.1	trafficking kinesin-binding protein 1 (LOC106128373), transcript variant X2, mRNA	90.361	249	19	2	1	244	1430	1678	9.25e-88	322
MSTRG.817.1	XM_013326998.1	fungal protease inhibitor-1-like (LOC106128556), transcript variant X2, mRNA	86.609	463	54	4	38	492	5	467	2.06e-142	505
MSTRG.818.1	XM_013326999.1	fungal protease inhibitor-1-like (LOC106128556), transcript variant X3, mRNA	87.795	254	21	6	93	343	669	915	3.57e-77	289
MSTRG.820.3	XM_013326907.1	sterol O-acyltransferase 2 (LOC106128493), transcript variant X2, mRNA	86.931	1538	189	9	61	1589	50	1584	0	1716
MSTRG.820.4	XM_013326907.1	sterol O-acyltransferase 2 (LOC106128493), transcript variant X2, mRNA	86.904	1153	145	3	61	1213	50	1196	0	1288
MSTRG.820.5	XM_013326907.1	sterol O-acyltransferase 2 (LOC106128493), transcript variant X2, mRNA	86.68	1524	187	10	3	1517	68	1584	0	1676
MSTRG.824.2	XM_013326719.1	guanylate cyclase 32E-like (LOC106128369), mRNA	91.713	3246	265	2	3173	6414	624	3869	0	4501
MSTRG.824.4	XM_013326719.1	guanylate cyclase 32E-like (LOC106128369), mRNA	91.517	2393	193	5	1	2385	1479	3869	0	3286
MSTRG.824.9	XM_013326719.1	guanylate cyclase 32E-like (LOC106128369), mRNA	88.31	633	71	1	1	630	1479	2111	0	756
MSTRG.826.2	XM_013326581.1	MOB kinase activator-like 4 (LOC106128273), mRNA	89.122	809	64	15	154	940	146	952	0	985
MSTRG.828.1	XM_013326618.1	uncharacterized LOC106128303 (LOC106128303), mRNA	87.469	407	46	2	10	411	1	407	4.83e-130	464
MSTRG.832.1	XM_013326742.1	phosphatase and actin regulator 1 (LOC106128381), transcript variant X3, mRNA	87.039	1790	131	53	4	1742	1242	2981	0	1927
MSTRG.832.1	XM_013326742.1	phosphatase and actin regulator 1 (LOC106128381), transcript variant X3, mRNA	89.236	288	25	5	2167	2448	3178	3465	1.7e-96	355
MSTRG.833.2	XM_013326744.1	phosphatase and actin regulator 1 (LOC106128381), transcript variant X5, mRNA	92.258	775	52	5	2	772	26	796	0	1092
MSTRG.841.1	XM_013326641.1	cGMP-dependent protein kinase, isozyme 1 (LOC106128323), mRNA	88.926	2411	258	5	1	2409	121	2524	0	2964
MSTRG.843.1	XM_013326836.1	integrin beta-PS (LOC106128441), transcript variant X2, mRNA	86.892	946	96	15	5	931	2385	3321	0	1035
MSTRG.844.1	XM_013326836.1	integrin beta-PS (LOC106128441), transcript variant X2, mRNA	91.525	649	53	2	5	652	1562	2209	0	893
MSTRG.846.1	XM_013326835.1	integrin beta-PS (LOC106128441), transcript variant X1, mRNA	90.617	810	70	1	1	804	9	818	0	1070
MSTRG.849.1	XM_013326679.1	sorting nexin-29-like (LOC106128347), mRNA	83.206	131	14	6	2493	2617	2501	2629	9.45e-24	113
MSTRG.849.1	XM_013326679.1	sorting nexin-29-like (LOC106128347), mRNA	89.543	2056	202	11	91	2137	56	2107	0	2593
MSTRG.853.2	XM_013326627.1	uncharacterized LOC106128310 (LOC106128310), transcript variant X1, mRNA	90.349	487	42	5	50	535	1	483	0	634
MSTRG.854.1	XM_013326646.1	argininosuccinate lyase (LOC106128326), mRNA	86.675	1591	194	13	5	1588	3	1582	0	1748
MSTRG.858.1	XM_013326891.1	allantoinase-like (LOC106128487), transcript variant X1, mRNA	90.514	1634	155	0	192	1825	88	1721	0	2159
MSTRG.862.1	XM_013326601.1	uncharacterized LOC106128292 (LOC106128292), mRNA	87.386	658	77	2	18	669	123	780	0	750
MSTRG.863.1	XM_013327006.1	carboxypeptidase B-like (LOC106128561), transcript variant X3, mRNA	89.226	594	64	0	1	594	1092	1685	0	743
MSTRG.864.1	XM_013326556.1	CAD protein (LOC106128253), mRNA	88.989	1108	112	3	1	1101	49	1153	0	1362
MSTRG.864.2	XM_013326556.1	CAD protein (LOC106128253), mRNA	88.367	937	103	2	267	1200	220	1153	0	1122
MSTRG.864.2	XM_013326556.1	CAD protein (LOC106128253), mRNA	91.667	180	9	3	1	176	51	228	1.1e-63	244
MSTRG.865.1	XM_013326556.1	CAD protein (LOC106128253), mRNA	87.872	874	106	0	1	874	1227	2100	0	1027
MSTRG.867.1	XM_013326554.1	uncharacterized LOC106128252 (LOC106128252), transcript variant X1, mRNA	89.309	3068	310	11	1	3061	201	3257	0	3832
MSTRG.871.1	XM_013326900.1	CKLF-like MARVEL transmembrane domain-containing protein 4 (LOC106128490), mRNA	88.626	1143	89	20	10	1122	16	1147	0	1352
MSTRG.875.5	XM_013326838.1	cyclic AMP response element-binding protein B (LOC106128443), transcript variant X1, mRNA	85.546	678	60	19	1869	2520	1410	2075	0	675
MSTRG.875.5	XM_013326838.1	cyclic AMP response element-binding protein B (LOC106128443), transcript variant X1, mRNA	91.554	1184	96	4	668	1848	168	1350	0	1629
MSTRG.875.5	XM_013326838.1	cyclic AMP response element-binding protein B (LOC106128443), transcript variant X1, mRNA	91.622	752	46	10	2534	3277	2304	3046	0	1024
MSTRG.875.5	XM_013326838.1	cyclic AMP response element-binding protein B (LOC106128443), transcript variant X1, mRNA	100	172	0	0	184	355	1	172	1.8e-85	318
MSTRG.883.1	XM_013326837.1	4-aminobutyrate aminotransferase, mitochondrial (LOC106128442), mRNA	85.686	1523	177	24	10	1525	531	2019	0	1567
MSTRG.884.1	XM_013325510.1	dnaJ homolog subfamily B member 3-like (LOC106127432), partial mRNA	90.653	781	61	8	833	1610	1	772	0	1027
MSTRG.888.1	XM_013326852.1	uncharacterized LOC106128454 (LOC106128454), mRNA	85.901	993	128	8	1	982	9	1000	0	1048
MSTRG.889.1	XR_001228450.1	uncharacterized LOC106128455 (LOC106128455), ncRNA	88.421	285	30	3	1	284	106	388	9.19e-93	340
MSTRG.891.1	XM_013326533.1	glycerol kinase-like (LOC106128235), mRNA	89.843	1910	182	8	4	1908	1	1903	0	2442
MSTRG.893.1	XM_013326530.1	sodium- and chloride-dependent GABA transporter ine-like (LOC106128233), mRNA	92.08	1856	142	1	2	1852	744	2599	0	2608
MSTRG.894.1	XM_013326530.1	sodium- and chloride-dependent GABA transporter ine-like (LOC106128233), mRNA	95.446	549	25	0	36	584	550	2	0	876
MSTRG.895.1	XM_013326965.1	transmembrane protein 11-A, mitochondrial (LOC106128532), mRNA	91.104	933	60	10	1	922	3	923	0	1242
MSTRG.897.1	XM_013326704.1	nipped-B protein (LOC106128360), mRNA	94.14	1570	92	0	7	1576	1	1570	0	2390
MSTRG.898.1	XM_013326704.1	nipped-B protein (LOC106128360), mRNA	91.137	2674	229	3	1	2673	2390	5056	0	3618
MSTRG.910.1	XM_013326541.1	phosphatidylinositol N-acetylglucosaminyltransferase subunit P (LOC106128242), transcript variant X1, mRNA	86.339	915	118	6	81	990	64	976	0	990
MSTRG.911.1	XM_013326670.1	serine/threonine-protein phosphatase 2B catalytic subunit beta isoform-like (LOC106128341), mRNA	97.193	2992	78	5	437	3425	2989	1	0	5055
MSTRG.913.2	XM_013326668.1	TOX high mobility group box family member 3-like (LOC106128340), transcript variant X3, mRNA	83.759	1096	125	27	1246	2304	1882	2961	0	989
MSTRG.913.2	XM_013326668.1	TOX high mobility group box family member 3-like (LOC106128340), transcript variant X3, mRNA	85.498	793	54	38	2719	3498	3328	4072	0	771
MSTRG.913.2	XM_013326668.1	TOX high mobility group box family member 3-like (LOC106128340), transcript variant X3, mRNA	90.173	1384	125	6	32	1411	617	1993	0	1792
MSTRG.922.1	XM_013326978.1	60S ribosomal protein L23a (LOC106128542), mRNA	92.004	988	63	7	21	992	9	996	0	1373
MSTRG.930.1	XM_013326922.1	pre-rRNA processing protein FTSJ3 (LOC106128503), mRNA	92.15	1172	87	2	1	1170	16	1184	0	1650
MSTRG.938.1	XM_013326864.1	mitochondrial Rho GTPase (LOC106128466), transcript variant X3, mRNA	91.574	2255	165	13	14	2258	2	2241	0	3088
MSTRG.946.1	XM_013326580.1	uncharacterized LOC106128272 (LOC106128272), mRNA	88.633	783	76	6	28	809	1	771	0	941
MSTRG.946.2	XM_013326580.1	uncharacterized LOC106128272 (LOC106128272), mRNA	87.312	796	75	5	28	822	1	771	0	887
MSTRG.946.3	XM_013326580.1	uncharacterized LOC106128272 (LOC106128272), mRNA	83.333	330	48	5	338	662	444	771	4.93e-80	298
MSTRG.946.3	XM_013326580.1	uncharacterized LOC106128272 (LOC106128272), mRNA	89.1	422	33	4	28	448	1	410	1.62e-144	512
MSTRG.955.1	XM_013324930.1	cytochrome P450 6j1-like (LOC106127006), mRNA	88.799	1732	170	15	2	1732	189	1897	0	2102
MSTRG.958.1	XM_013324926.1	kinase D-interacting substrate of 220 kDa (LOC106127004), transcript variant X8, mRNA	89.447	4416	372	33	3	4350	100	4489	0	5487
MSTRG.962.2	XM_013325103.1	Ca(2+)/calmodulin-responsive adenylate cyclase (LOC106127108), mRNA	87.31	7179	698	114	1	7034	108	7218	0	8013
MSTRG.968.1	XM_013325205.1	sn1-specific diacylglycerol lipase beta (LOC106127170), transcript variant X4, mRNA	83.163	392	38	13	2110	2483	2306	2687	6.97e-90	333
MSTRG.968.1	XM_013325205.1	sn1-specific diacylglycerol lipase beta (LOC106127170), transcript variant X4, mRNA	90.968	2004	181	0	1	2004	106	2109	0	2699
MSTRG.970.1	XM_013325076.1	spatacsin (LOC106127095), mRNA	88.505	1592	183	0	7	1598	3794	5385	0	1927
MSTRG.971.1	XM_013325076.1	spatacsin (LOC106127095), mRNA	87.176	3361	393	23	68	3410	2	3342	0	3784
MSTRG.972.1	XM_013325080.1	intraflagellar transport protein 20 homolog (LOC106127098), mRNA	96.691	272	9	0	120	391	330	601	7.4e-127	453
MSTRG.973.1	XM_013325077.1	probable protein phosphatase 2C 58 (LOC106127096), transcript variant X1, mRNA	79.961	519	52	28	2295	2806	2153	2626	2.12e-90	335
MSTRG.973.1	XM_013325077.1	probable protein phosphatase 2C 58 (LOC106127096), transcript variant X1, mRNA	84.132	334	23	17	3066	3379	2958	3281	1e-78	296
MSTRG.973.1	XM_013325077.1	probable protein phosphatase 2C 58 (LOC106127096), transcript variant X1, mRNA	88.73	2165	219	11	1	2149	1	2156	0	2623
MSTRG.975.1	XM_013325195.1	BTB/POZ domain-containing adapter for CUL3-mediated RhoA degradation protein 3 (LOC106127167), mRNA	88.67	203	13	5	1681	1878	1944	2141	1e-61	239
MSTRG.975.1	XM_013325195.1	BTB/POZ domain-containing adapter for CUL3-mediated RhoA degradation protein 3 (LOC106127167), mRNA	90.133	1652	135	15	1	1636	9	1648	0	2122
MSTRG.978.1	XM_013324882.1	uncharacterized LOC106126972 (LOC106126972), mRNA	86.783	401	46	4	68	465	448	52	5.1e-123	440
MSTRG.979.1	XM_013325197.1	cytochrome b561-like (LOC106127168), transcript variant X2, mRNA	81.163	361	33	18	1969	2318	2229	2565	4.05e-67	257
MSTRG.979.1	XM_013325197.1	cytochrome b561-like (LOC106127168), transcript variant X2, mRNA	83.25	1797	194	67	225	1957	434	2187	0	1552
MSTRG.980.1	XM_013324885.1	25S rRNA (cytosine-C(5))-methyltransferase nop2 (LOC106126974), mRNA	87.245	2642	290	25	1	2622	7	2621	0	2968
MSTRG.986.1	XM_013324888.1	C-type mannose receptor 2-like (LOC106126977), mRNA	82.385	931	159	4	415	1340	33	963	0	806
MSTRG.988.1	XM_013325272.1	C-type mannose receptor 2-like (LOC106127211), mRNA	85.469	1225	169	8	22	1239	1	1223	0	1267
MSTRG.990.1	XM_013325067.1	ecdysone receptor (LOC106127091), transcript variant X2, mRNA	93.668	2053	127	3	27	2076	1	2053	0	3068
MSTRG.992.1	XM_013325178.1	patched domain-containing protein 3 (LOC106127154), mRNA	81.026	585	57	28	3684	4238	3807	4367	8.09e-115	416
MSTRG.992.1	XM_013325178.1	patched domain-containing protein 3 (LOC106127154), mRNA	90.409	3639	317	17	1	3610	1	3636	0	4758
MSTRG.996.1	XM_013325005.1	uncharacterized LOC106127062 (LOC106127062), transcript variant X1, mRNA	86.6	403	48	2	60	462	1	397	4.87e-123	440
MSTRG.1001.1	XM_013325265.1	serine/threonine-protein kinase MARK2 (LOC106127204), mRNA	91.862	1364	106	5	79	1441	61	1420	0	1899
MSTRG.1002.1	XM_013325265.1	serine/threonine-protein kinase MARK2 (LOC106127204), mRNA	78.492	1353	222	43	21	1339	1648	2965	0	822
MSTRG.1007.1	XM_013325121.1	regulator of G-protein signaling 12 (LOC106127121), transcript variant X2, mRNA	88.161	3176	353	13	50	3209	1	3169	0	3760
MSTRG.1013.5	XM_013325027.1	restin homolog (LOC106127073), transcript variant X11, mRNA	89.315	5737	566	22	1	5704	22	5744	0	7155
MSTRG.1015.1	XM_013325110.1	syntaxin-1A (LOC106127116), transcript variant X2, mRNA	95.626	1166	45	3	1	1160	24	1189	0	1866
MSTRG.1015.2	XM_013325111.1	syntaxin-1A (LOC106127116), transcript variant X3, mRNA	94.672	1220	46	11	1	1211	24	1233	0	1875
MSTRG.1021.1	XM_013324946.1	kelch domain-containing protein 10 homolog (LOC106127017), mRNA	90.073	1511	140	7	24	1525	1	1510	0	1951
MSTRG.1022.1	XM_013325083.1	mucin-3A-like (LOC106127099), transcript variant X2, mRNA	79.242	1214	220	20	951	2136	1856	647	0	817
MSTRG.1022.1	XM_013325083.1	mucin-3A-like (LOC106127099), transcript variant X2, mRNA	79.909	219	38	4	1921	2136	505	290	9.52e-37	156
MSTRG.1022.1	XM_013325083.1	mucin-3A-like (LOC106127099), transcript variant X2, mRNA	81.818	187	28	4	1921	2104	454	271	1.23e-35	152
MSTRG.1022.1	XM_013325083.1	mucin-3A-like (LOC106127099), transcript variant X2, mRNA	84.706	170	26	0	1967	2136	714	545	3.4e-41	171
MSTRG.1028.1	XM_013324996.1	leucine-rich repeat-containing protein 4B (LOC106127053), mRNA	90.221	1902	163	14	38	1921	98	1994	0	2460
MSTRG.1030.2	XM_013325051.1	calcium-transporting ATPase sarcoplasmic/endoplasmic reticulum type (LOC106127081), transcript variant X5, mRNA	94.695	3808	194	4	1	3803	23	3827	0	5906
MSTRG.1036.1	XM_013325118.1	protein tramtrack, alpha isoform-like (LOC106127120), transcript variant X2, mRNA	92.443	1535	91	18	286	1805	7	1531	0	2169
MSTRG.1036.2	XM_013325117.1	protein tramtrack, alpha isoform-like (LOC106127120), transcript variant X1, mRNA	90.698	2494	168	38	63	2512	7	2480	0	3262
MSTRG.1036.2	XM_013325117.1	protein tramtrack, alpha isoform-like (LOC106127120), transcript variant X1, mRNA	97.516	483	6	3	2524	3002	2548	3028	0	821
MSTRG.1036.3	XM_013325118.1	protein tramtrack, alpha isoform-like (LOC106127120), transcript variant X2, mRNA	90.74	2473	168	37	63	2491	7	2462	0	3241
MSTRG.1036.3	XM_013325118.1	protein tramtrack, alpha isoform-like (LOC106127120), transcript variant X2, mRNA	97.516	483	6	3	2503	2981	2530	3010	0	821
MSTRG.1039.1	XM_013325175.1	putative aldehyde dehydrogenase family 7 member A1 homolog (LOC106127152), mRNA	89.301	1673	177	1	25	1695	143	1815	0	2097
MSTRG.1044.1	XM_013325073.1	fatty acid-binding protein-like (LOC106127093), transcript variant X1, mRNA	86.142	534	65	7	148	680	96	621	5.74e-161	568
MSTRG.1044.2	XM_013325074.1	fatty acid-binding protein-like (LOC106127093), transcript variant X2, mRNA	87.402	508	55	7	148	654	97	596	3.35e-163	575
MSTRG.1048.1	XM_013324898.1	uncharacterized LOC106126986 (LOC106126986), mRNA	83.874	1017	158	5	111	1124	1178	2191	0	965
MSTRG.1051.1	XM_013325236.1	sulfotransferase 1C4-like (LOC106127185), transcript variant X1, mRNA	87.668	892	108	2	99	989	611	1501	0	1037
MSTRG.1052.1	XM_013325236.1	sulfotransferase 1C4-like (LOC106127185), transcript variant X1, mRNA	73.487	909	201	35	207	1095	761	1649	1.31e-82	307
MSTRG.1054.1	XM_013324984.1	uncharacterized LOC106127041 (LOC106127041), mRNA	88.281	512	54	4	3	508	628	117	1.39e-173	608
MSTRG.1057.2	XM_013325213.1	uncharacterized LOC106127173 (LOC106127173), transcript variant X2, mRNA	87.061	1453	181	4	16	1461	2	1454	0	1635
MSTRG.1058.1	XM_013325213.1	uncharacterized LOC106127173 (LOC106127173), transcript variant X2, mRNA	87.03	1064	115	14	1	1053	1834	2885	0	1179
MSTRG.1065.1	XM_013325264.1	ribonuclease P/MRP protein subunit POP5 (LOC106127203), mRNA	87.908	521	58	4	170	686	201	720	2.39e-173	608
MSTRG.1067.1	XM_013325235.1	mitogen-activated protein kinase 1-like (LOC106127184), mRNA	81.102	635	69	27	3090	3683	1871	1247	3.14e-128	460
MSTRG.1068.1	XM_013325235.1	mitogen-activated protein kinase 1-like (LOC106127184), mRNA	93.112	1176	80	1	3	1177	1	1176	0	1722
MSTRG.1069.1	XM_013325215.1	calcium release-activated calcium channel protein 1 (LOC106127174), transcript variant X1, mRNA	87.783	221	21	4	1900	2117	2041	2258	3.31e-66	254
MSTRG.1069.1	XM_013325215.1	calcium release-activated calcium channel protein 1 (LOC106127174), transcript variant X1, mRNA	87.968	1363	128	21	3	1335	32	1388	0	1576
MSTRG.1075.1	XM_013325163.1	small integral membrane protein 14 (LOC106127145), mRNA	82.272	1523	138	74	22	1478	1	1457	0	1195
MSTRG.1081.1	XM_013325271.1	C-type lectin domain family 4 member K-like (LOC106127210), mRNA	82.451	963	158	9	68	1023	49	1007	0	832
MSTRG.1084.1	XM_013325310.1	macrophage mannose receptor 1-like (LOC106127234), mRNA	85.978	271	38	0	5	275	1133	1403	4.78e-78	291
MSTRG.1086.1	XM_013325013.1	uncharacterized LOC106127068 (LOC106127068), mRNA	76.19	336	74	5	8	340	346	678	1.92e-42	172
MSTRG.1091.2	XM_013325227.1	SEC14-like protein 2 (LOC106127179), mRNA	85.891	1297	172	10	35	1327	11	1300	0	1371
MSTRG.1093.1	XM_013325311.1	peroxisomal membrane protein 2 (LOC106127235), mRNA	84.932	73	7	3	976	1047	965	1034	2.07e-11	71.3
MSTRG.1093.1	XM_013325311.1	peroxisomal membrane protein 2 (LOC106127235), mRNA	87.698	756	75	8	59	807	23	767	0	865
MSTRG.1101.1	XM_013325036.1	E3 ubiquitin-protein ligase HECW2-like (LOC106127074), transcript variant X4, mRNA	88.24	4932	436	61	1	4817	749	5651	0	5762
MSTRG.1107.2	XM_013325298.1	solute carrier family 25 member 35-like (LOC106127227), transcript variant X1, mRNA	89.137	985	103	3	2048	3029	145	1128	0	1223
MSTRG.1108.4	XM_013325233.1	solute carrier family 25 member 35-like (LOC106127182), transcript variant X2, mRNA	84.085	754	99	11	13	748	22	772	0	708
MSTRG.1111.1	XM_013325045.1	hemocytin (LOC106127080), transcript variant X4, mRNA	79.282	1086	209	13	2780	3859	11097	12172	0	745
MSTRG.1111.1	XM_013325045.1	hemocytin (LOC106127080), transcript variant X4, mRNA	79.963	1073	200	13	2362	3425	11525	12591	0	776
MSTRG.1111.1	XM_013325045.1	hemocytin (LOC106127080), transcript variant X4, mRNA	86.804	4888	617	24	4	4873	8741	13618	0	5428
MSTRG.1112.1	XM_013325044.1	hemocytin (LOC106127080), transcript variant X3, mRNA	83.748	2012	258	39	5	1971	6786	8773	0	1840
MSTRG.1113.1	XM_013325043.1	hemocytin (LOC106127080), transcript variant X2, mRNA	88.303	1898	222	0	5	1902	4528	6425	0	2276
MSTRG.1113.2	XM_013325045.1	hemocytin (LOC106127080), transcript variant X4, mRNA	88.079	1661	195	1	5	1662	4528	6188	0	1967
MSTRG.1114.1	XM_013325045.1	hemocytin (LOC106127080), transcript variant X4, mRNA	91.949	472	38	0	5	476	3894	4365	0	662
MSTRG.1115.1	XM_013325045.1	hemocytin (LOC106127080), transcript variant X4, mRNA	89.311	973	104	0	2	974	2803	3775	0	1221
MSTRG.1116.1	XM_013325045.1	hemocytin (LOC106127080), transcript variant X4, mRNA	87.127	1810	230	2	1	1807	517	2326	0	2049
MSTRG.1118.1	XM_013324961.1	tumor protein p63-regulated gene 1-like protein (LOC106127022), transcript variant X7, mRNA	92.326	821	63	0	19	839	4	824	0	1168
MSTRG.1122.1	XM_013324908.1	protein outspread (LOC106126993), mRNA	91.275	3381	280	1	1570	4935	1085	4465	0	4595
MSTRG.1122.1	XM_013324908.1	protein outspread (LOC106126993), mRNA	93.779	1061	57	2	15	1072	1	1055	0	1585
MSTRG.1123.1	XM_013324908.1	protein outspread (LOC106126993), mRNA	84.963	1636	148	57	1	1569	4730	6334	0	1568
MSTRG.1123.2	XM_013324908.1	protein outspread (LOC106126993), mRNA	78.081	917	103	59	1226	2075	5449	6334	2.88e-137	490
MSTRG.1123.2	XM_013324908.1	protein outspread (LOC106126993), mRNA	93.759	721	45	0	1	721	4730	5450	0	1083
MSTRG.1123.3	XM_013324908.1	protein outspread (LOC106126993), mRNA	78.081	917	103	59	744	1593	5449	6334	2.36e-137	490
MSTRG.1123.3	XM_013324908.1	protein outspread (LOC106126993), mRNA	93.704	683	43	0	1	683	4770	5452	0	1024
MSTRG.1134.3	XM_013325129.1	integrin alpha-PS2-like (LOC106127127), transcript variant X2, mRNA	87.892	4212	447	38	1	4157	12	4215	0	4894
MSTRG.1134.4	XM_013325128.1	integrin alpha-PS2-like (LOC106127127), transcript variant X1, mRNA	87.905	4233	449	38	1	4178	13	4237	0	4922
MSTRG.1137.1	XM_013324998.1	uncharacterized LOC106127054 (LOC106127054), mRNA	81.928	332	41	12	56	371	76	404	1.13e-69	263
MSTRG.1141.1	XM_013325278.1	TNF receptor-associated factor 4 (LOC106127216), transcript variant X1, mRNA	81.705	563	40	36	1925	2432	1893	2447	2.91e-113	411
MSTRG.1141.1	XM_013325278.1	TNF receptor-associated factor 4 (LOC106127216), transcript variant X1, mRNA	90.636	1666	133	12	1	1648	6	1666	0	2191
MSTRG.1141.2	XM_013325282.1	TNF receptor-associated factor 4 (LOC106127216), transcript variant X5, mRNA	81.705	563	40	36	1742	2249	1769	2323	2.75e-113	411
MSTRG.1141.2	XM_013325282.1	TNF receptor-associated factor 4 (LOC106127216), transcript variant X5, mRNA	89.818	1483	128	12	1	1465	65	1542	0	1881
MSTRG.1145.1	XM_013324911.1	ankyrin repeat domain-containing protein 29 (LOC106126996), mRNA	88.263	426	44	4	1	421	12	436	1.54e-142	505
MSTRG.1146.1	XM_013324911.1	ankyrin repeat domain-containing protein 29 (LOC106126996), mRNA	87.063	286	32	5	16	297	928	1212	1.55e-86	318
MSTRG.1147.1	XM_013325302.1	lymphokine-activated killer T-cell-originated protein kinase homolog (LOC106127229), mRNA	88.542	96	8	2	1036	1131	1314	1222	4.11e-24	113
MSTRG.1149.1	XM_013326855.1	uncharacterized LOC106128458 (LOC106128458), mRNA	98.214	112	1	1	151	262	1057	947	2.28e-49	195
MSTRG.1151.1	XR_001228399.1	uncharacterized LOC106127147 (LOC106127147), transcript variant X2, misc_RNA	92.308	156	12	0	7874	8029	2128	2283	4.03e-56	222
MSTRG.1151.1	XR_001228399.1	uncharacterized LOC106127147 (LOC106127147), transcript variant X2, misc_RNA	93.215	339	23	0	12	350	54	392	1.66e-139	499
MSTRG.1153.1	XM_013324912.1	aquaporin AQPAn.G-like (LOC106126997), mRNA	85.873	722	102	0	64	785	1210	1931	0	769
MSTRG.1154.1	XM_013324913.1	lens fiber major intrinsic protein-like (LOC106126998), mRNA	89.426	662	70	0	2	663	48	709	0	835
MSTRG.1158.1	XM_013311668.1	uncharacterized LOC106117381 (LOC106117381), transcript variant X2, mRNA	84.718	1276	173	12	9	1267	56	1326	0	1256
MSTRG.1164.1	XM_013311713.1	kynurenine formamidase (LOC106117409), transcript variant X2, mRNA	88.413	1191	108	17	28	1200	17	1195	0	1408
MSTRG.1167.1	XM_013311400.1	NEDD8-conjugating enzyme Ubc12 (LOC106117219), mRNA	93.713	843	44	4	3	844	25	859	0	1254
MSTRG.1168.1	XM_013311399.1	UPF0676 protein C1494.01-like (LOC106117217), mRNA	79.897	970	101	50	2905	3818	3182	4113	1.08e-177	625
MSTRG.1168.1	XM_013311399.1	UPF0676 protein C1494.01-like (LOC106117217), mRNA	91.273	1822	136	11	1	1806	15	1829	0	2462
MSTRG.1173.1	XM_013311278.1	nucleoside diphosphate kinase (LOC106117154), mRNA	91.785	633	41	5	11	632	636	4	0	870
MSTRG.1175.1	XM_013311654.1	uncharacterized LOC106117371 (LOC106117371), transcript variant X2, mRNA	80.15	267	39	11	1391	1645	1296	1032	2.59e-46	187
MSTRG.1176.1	XM_013311653.1	uncharacterized LOC106117371 (LOC106117371), transcript variant X1, mRNA	79.354	867	149	17	139	999	192	1034	1.7e-165	582
MSTRG.1177.1	XM_013311579.1	ATP-binding cassette sub-family F member 1 (LOC106117322), mRNA	89.297	2915	292	9	50	2945	57	2970	0	3637
MSTRG.1184.1	XM_013311344.1	protein PRRC2A-like (LOC106117185), transcript variant X1, mRNA	91.479	5692	430	21	1	5684	1	5645	0	7773
MSTRG.1186.1	XM_013311616.1	CTL-like protein 2 (LOC106117344), transcript variant X4, mRNA	87.152	1292	166	0	328	1619	273	1564	0	1467
MSTRG.1187.1	XM_013311616.1	CTL-like protein 2 (LOC106117344), transcript variant X4, mRNA	86.442	1040	92	26	3	1010	1830	2852	0	1094
MSTRG.1190.1	XM_013310985.1	proline-rich protein 36 (LOC106116926), mRNA	89.753	1132	105	4	19	1140	1205	75	0	1437
MSTRG.1190.1	XM_013310985.1	proline-rich protein 36 (LOC106116926), mRNA	100	60	0	0	1731	1790	60	1	2.07e-23	111
MSTRG.1191.1	XM_013311104.1	ribosomal RNA small subunit methyltransferase NEP1 (LOC106117034), mRNA	90.458	765	72	1	155	918	184	948	0	1007
MSTRG.1198.1	XM_013311533.1	60S ribosomal protein L5 (LOC106117296), mRNA	94.283	1032	54	4	1	1028	11	1041	0	1574
MSTRG.1200.1	XM_013311051.1	NADH dehydrogenase [ubiquinone] 1 beta subcomplex subunit 8, mitochondrial (LOC106116986), mRNA	87.833	600	66	5	53	649	81	676	0	697
MSTRG.1202.1	XM_013311625.1	argininosuccinate synthase (LOC106117352), mRNA	90.798	1304	120	0	4	1307	16	1319	0	1744
MSTRG.1203.1	XM_013311626.1	protein ROP (LOC106117353), transcript variant X1, mRNA	85.906	447	44	16	1659	2099	1629	2062	9.21e-128	459
MSTRG.1203.1	XM_013311626.1	protein ROP (LOC106117353), transcript variant X1, mRNA	92.785	1580	111	2	46	1622	5	1584	0	2283
MSTRG.1204.1	XM_013311327.1	ras GTPase-activating protein nGAP (LOC106117177), transcript variant X4, mRNA	84.7	634	65	15	5808	6412	5834	6464	2.48e-171	604
MSTRG.1204.1	XM_013311327.1	ras GTPase-activating protein nGAP (LOC106117177), transcript variant X4, mRNA	90.129	5815	502	30	8	5806	1	5759	0	7492
MSTRG.1204.1	XM_013311327.1	ras GTPase-activating protein nGAP (LOC106117177), transcript variant X4, mRNA	91.406	128	8	3	6557	6681	6663	6790	2.97e-41	172
MSTRG.1213.1	XM_013311363.1	cyclic AMP-dependent transcription factor ATF-6 alpha (LOC106117195), transcript variant X2, mRNA	88.271	2447	253	18	11	2428	2	2443	0	2898
MSTRG.1213.1	XM_013311363.1	cyclic AMP-dependent transcription factor ATF-6 alpha (LOC106117195), transcript variant X2, mRNA	90.476	63	5	1	2727	2789	2638	2699	2.97e-14	82.4
MSTRG.1215.1	XM_013311703.1	leucine-rich repeat-containing protein 57 (LOC106117399), transcript variant X2, mRNA	86.207	435	53	7	95	528	136	564	3.32e-130	464
MSTRG.1233.1	XM_013311500.1	aquaporin AQPAn.G (LOC106117273), transcript variant X3, mRNA	87.606	589	39	20	1164	1739	1323	1890	0	652
MSTRG.1233.1	XM_013311500.1	aquaporin AQPAn.G (LOC106117273), transcript variant X3, mRNA	87.939	1053	117	6	1	1044	83	1134	0	1232
MSTRG.1233.2	XM_013311499.1	aquaporin AQPAn.G (LOC106117273), transcript variant X2, mRNA	87.37	1061	115	10	1	1042	20	1080	0	1199
MSTRG.1233.2	XM_013311499.1	aquaporin AQPAn.G (LOC106117273), transcript variant X2, mRNA	87.606	589	39	20	1162	1737	1269	1836	0	652
MSTRG.1239.3	XM_013311377.1	serine/arginine repetitive matrix protein 2 (LOC106117203), mRNA	90.077	776	69	6	1671	2445	2370	3138	0	1000
MSTRG.1242.2	XM_013311532.1	nuclear hormone receptor FTZ-F1 beta (LOC106117294), transcript variant X3, mRNA	89.075	1849	180	12	179	2012	1	1842	0	2276
MSTRG.1245.1	XM_013311116.1	astacin-like metalloprotease toxin 5 (LOC106117044), mRNA	86.826	964	124	2	43	1003	17	980	0	1074
MSTRG.1246.1	XM_013311093.1	zinc metalloproteinase nas-4-like (LOC106117023), mRNA	86.617	949	117	7	8	948	5	951	0	1040
MSTRG.1254.1	XM_013311504.1	putative uncharacterized protein DDB_G0292292 (LOC106117276), transcript variant X1, mRNA	88.339	1535	131	22	1	1502	45	1564	0	1799
MSTRG.1255.1	XM_013311101.1	uncharacterized LOC106117032 (LOC106117032), mRNA	83.14	1204	176	17	1767	2952	189	1383	0	1074
MSTRG.1263.1	XM_013311583.1	60S ribosomal protein L7a (LOC106117326), mRNA	91.578	938	75	2	29	962	7	944	0	1291
MSTRG.1264.1	XM_013311589.1	uncharacterized LOC106117331 (LOC106117331), transcript variant X1, mRNA	85.43	302	33	9	3213	3512	3685	3977	5.35e-81	303
MSTRG.1264.1	XM_013311589.1	uncharacterized LOC106117331 (LOC106117331), transcript variant X1, mRNA	89.678	1647	154	13	16	1655	13	1650	0	2085
MSTRG.1271.2	XM_013311442.1	cysteine-rich with EGF-like domain protein 2 (LOC106117245), transcript variant X1, mRNA	84.096	1289	184	17	47	1324	1	1279	0	1225
MSTRG.1275.1	XM_013311518.1	amidophosphoribosyltransferase-like (LOC106117285), transcript variant X4, mRNA	88.636	924	90	3	148	1056	162	1085	0	1110
MSTRG.1275.1	XM_013311518.1	amidophosphoribosyltransferase-like (LOC106117285), transcript variant X4, mRNA	89.35	554	59	0	1566	2119	1163	1716	0	697
MSTRG.1275.2	XM_013311518.1	amidophosphoribosyltransferase-like (LOC106117285), transcript variant X4, mRNA	89.537	1080	98	3	1	1065	6	1085	0	1354
MSTRG.1276.1	XM_013311705.1	multifunctional protein ADE2 (LOC106117402), mRNA	89.513	1478	142	9	29	1498	1	1473	0	1858
MSTRG.1277.2	XM_013311759.1	probable uridine-cytidine kinase (LOC106117440), transcript variant X2, mRNA	91.351	925	74	5	1	921	12	934	0	1260
MSTRG.1283.1	XM_013311520.1	40S ribosomal protein S23 (LOC106117288), mRNA	96.429	616	22	0	1	616	28	643	0	1016
MSTRG.1295.1	XM_013311053.1	uncharacterized LOC106116988 (LOC106116988), mRNA	89.368	649	66	1	5	650	648	1296	0	813
MSTRG.1295.2	XM_013311053.1	uncharacterized LOC106116988 (LOC106116988), mRNA	89.597	596	59	1	517	1109	701	1296	0	754
MSTRG.1295.2	XM_013311053.1	uncharacterized LOC106116988 (LOC106116988), mRNA	90.304	526	42	8	1	519	16	539	0	680
MSTRG.1300.1	XM_013311524.1	glycine--tRNA ligase (LOC106117291), mRNA	89.838	2470	224	14	15	2471	2487	32	0	3145
MSTRG.1301.1	XM_013311647.1	homeobox protein extradenticle (LOC106117367), transcript variant X4, mRNA	88.262	1951	148	44	40	1937	1	1923	0	2259
MSTRG.1301.3	XM_013311644.1	homeobox protein extradenticle (LOC106117367), transcript variant X1, mRNA	89.383	2025	149	42	38	2024	1	1997	0	2488
MSTRG.1303.1	XM_013311395.1	putative sulfiredoxin (LOC106117215), mRNA	88.128	219	26	0	9	227	274	492	2.84e-69	261
MSTRG.1308.1	XM_013311343.1	heat shock 70 kDa protein cognate 3 (LOC106117184), mRNA	87.711	1066	129	2	318	1382	285	1349	0	1242
MSTRG.1309.1	XM_013311343.1	heat shock 70 kDa protein cognate 3 (LOC106117184), mRNA	91.519	2535	186	21	200	2719	1344	3864	0	3463
MSTRG.1311.1	XM_013311412.1	folylpolyglutamate synthase, mitochondrial-like (LOC106117227), mRNA	85.229	1855	229	25	21	1847	2	1839	0	1866
MSTRG.1312.1	XM_013311414.1	uncharacterized LOC106117228 (LOC106117228), transcript variant X2, mRNA	85.333	600	62	16	62	642	63	655	3.87e-170	597
MSTRG.1313.1	XM_013311414.1	uncharacterized LOC106117228 (LOC106117228), transcript variant X2, mRNA	89.73	185	19	0	3	187	734	918	7.31e-62	237
MSTRG.1317.1	XM_013311427.1	methyltransferase-like protein 6 (LOC106117235), transcript variant X1, mRNA	86.058	1040	129	12	31	1058	144	1179	0	1103
MSTRG.1321.1	XM_013311714.1	innexin inx2 (LOC106117410), mRNA	92.941	1785	114	5	1	1783	1775	1	0	2588
MSTRG.1322.1	XM_013311084.1	innexin inx7 (LOC106117015), mRNA	88.998	1227	127	7	1	1220	7	1232	0	1511
MSTRG.1325.1	XM_013311819.1	innexin inx1 (LOC106117478), mRNA	86.348	1128	125	15	1	1100	607	1733	0	1203
MSTRG.1345.1	XM_013311214.1	U7 snRNA-associated Sm-like protein LSm11 (LOC106117127), transcript variant X1, mRNA	85.714	861	97	14	9	855	1	849	0	885
MSTRG.1346.1	XM_013311213.1	ecdysone-induced protein 74EF isoform A (LOC106117125), transcript variant X3, mRNA	83.969	655	56	18	3150	3759	3136	3786	8.69e-165	582
MSTRG.1346.1	XM_013311213.1	ecdysone-induced protein 74EF isoform A (LOC106117125), transcript variant X3, mRNA	90.493	3103	205	47	21	3099	1	3037	0	4013
MSTRG.1352.1	XM_013311424.1	uncharacterized LOC106117232 (LOC106117232), mRNA	85.043	1170	108	37	134	1237	1554	2722	0	1129
MSTRG.1355.2	XM_013310995.1	protein crumbs (LOC106116936), partial mRNA	88.174	575	55	9	257	820	6271	6843	0	673
MSTRG.1365.1	XM_013311572.1	CDGSH iron-sulfur domain-containing protein 3, mitochondrial (LOC106117319), transcript variant X1, mRNA	87.891	512	55	5	124	630	144	653	1.37e-169	595
MSTRG.1367.1	XM_013311571.1	protein OPI10 homolog (LOC106117318), mRNA	88.294	803	79	9	59	849	18	817	0	948
MSTRG.1368.1	XM_013311519.1	delta-1-pyrroline-5-carboxylate dehydrogenase, mitochondrial (LOC106117287), mRNA	85.574	2655	302	44	1	2626	2793	191	0	2706
MSTRG.1369.1	XM_013311797.1	serine/arginine repetitive matrix protein 1-like (LOC106117465), transcript variant X1, mRNA	85.215	1860	241	20	1	1844	82	1923	0	1881
MSTRG.1369.2	XM_013311797.1	serine/arginine repetitive matrix protein 1-like (LOC106117465), transcript variant X1, mRNA	85.618	1488	208	6	1567	3048	436	1923	0	1557
MSTRG.1369.2	XM_013311797.1	serine/arginine repetitive matrix protein 1-like (LOC106117465), transcript variant X1, mRNA	87.278	338	33	4	1	328	82	419	5.06e-103	377
MSTRG.1369.3	XM_013311797.1	serine/arginine repetitive matrix protein 1-like (LOC106117465), transcript variant X1, mRNA	85.618	1488	208	6	699	2180	436	1923	0	1557
MSTRG.1369.3	XM_013311797.1	serine/arginine repetitive matrix protein 1-like (LOC106117465), transcript variant X1, mRNA	87.278	338	33	4	1	328	82	419	4.29e-103	377
MSTRG.1371.1	XM_013311085.1	uncharacterized oxidoreductase MexAM1_META1p0182-like (LOC106117016), mRNA	87.084	782	101	0	1512	2293	832	51	0	885
MSTRG.1382.1	XM_013307282.1	protein twisted gastrulation-like (LOC106114182), mRNA	83.708	534	52	20	1	525	656	1163	6.2e-132	472
MSTRG.1383.1	XM_013307282.1	protein twisted gastrulation-like (LOC106114182), mRNA	84.211	399	43	11	6	387	414	19	5.4e-102	370
MSTRG.1384.1	XM_013307280.1	alpha-amylase 2-like (LOC106114179), mRNA	88.119	1616	184	6	24	1636	1	1611	0	1914
MSTRG.1384.2	XM_013307280.1	alpha-amylase 2-like (LOC106114179), mRNA	87.5	1616	183	8	24	1625	1	1611	0	1847
MSTRG.1385.1	XM_013307279.1	uncharacterized LOC106114178 (LOC106114178), transcript variant X2, mRNA	86.922	497	32	18	1	489	1677	1206	4.11e-149	527
MSTRG.1387.1	XM_013307683.1	GPI ethanolamine phosphate transferase 3-like (LOC106114455), transcript variant X2, mRNA	87.713	1644	200	2	151	1793	30	1672	0	1916
MSTRG.1388.1	XM_013307683.1	GPI ethanolamine phosphate transferase 3-like (LOC106114455), transcript variant X2, mRNA	85.666	886	127	0	4	889	1993	2878	0	933
MSTRG.1389.1	XM_013307546.1	ATPase ASNA1 homolog (LOC106114370), transcript variant X1, mRNA	88.871	1213	118	12	31	1240	36	1234	0	1476
MSTRG.1390.2	XM_013307325.1	potassium/sodium hyperpolarization-activated cyclic nucleotide-gated channel 2 (LOC106114215), transcript variant X7, mRNA	94.351	3806	178	22	868	4660	262	4043	0	5803
MSTRG.1404.1	XM_013307357.1	dystroglycan (LOC106114239), transcript variant X2, mRNA	84.757	2716	317	69	15	2678	1695	4365	0	2632
MSTRG.1404.1	XM_013307357.1	dystroglycan (LOC106114239), transcript variant X2, mRNA	87.037	486	22	29	3242	3699	4783	5255	3.07e-143	510
MSTRG.1404.1	XM_013307357.1	dystroglycan (LOC106114239), transcript variant X2, mRNA	89.72	107	7	4	2880	2982	4390	4496	7.75e-30	134
MSTRG.1405.1	XM_013307357.1	dystroglycan (LOC106114239), transcript variant X2, mRNA	89.433	1287	122	11	13	1290	1	1282	0	1611
MSTRG.1407.1	XM_013307521.1	membralin (LOC106114353), mRNA	85.9	3149	377	39	21	3129	1	3122	0	3293
MSTRG.1409.1	XM_013307444.1	peroxisomal multifunctional enzyme type 2-like (LOC106114302), mRNA	83.891	956	135	9	61	1003	1398	2347	0	894
MSTRG.1410.1	XM_013307444.1	peroxisomal multifunctional enzyme type 2-like (LOC106114302), mRNA	86.943	1256	157	6	1	1251	17	1270	0	1404
MSTRG.1418.1	XM_013307462.1	uncharacterized LOC106114311 (LOC106114311), mRNA	86.45	738	100	0	1	738	1794	2531	0	809
MSTRG.1419.1	XM_013307462.1	uncharacterized LOC106114311 (LOC106114311), mRNA	88.674	362	29	9	1	360	39	390	3.37e-120	431
MSTRG.1419.1	XM_013307462.1	uncharacterized LOC106114311 (LOC106114311), mRNA	91.716	169	14	0	359	527	558	726	2.84e-61	235
MSTRG.1419.2	XM_013307462.1	uncharacterized LOC106114311 (LOC106114311), mRNA	93.301	209	14	0	5	213	518	726	6.28e-84	309
MSTRG.1422.1	XM_013307180.1	uncharacterized LOC106114094 (LOC106114094), mRNA	84.189	974	150	4	4808	5779	479	1450	0	942
MSTRG.1428.1	XM_013307610.1	actin-related protein 3 (LOC106114415), mRNA	90.621	1418	128	3	787	2201	1434	19	0	1877
MSTRG.1431.1	XM_013307760.1	carbohydrate sulfotransferase 11 (LOC106114518), transcript variant X2, mRNA	85.11	1585	194	24	13	1560	40	1619	0	1581
MSTRG.1435.1	XM_013307719.1	RING finger protein nhl-1-like (LOC106114487), transcript variant X1, mRNA	84.652	2111	302	18	3	2100	218	2319	0	2084
MSTRG.1438.1	XM_013307232.1	uncharacterized LOC106114139 (LOC106114139), mRNA	88.665	547	60	2	1	546	5	550	0	665
MSTRG.1439.1	XM_013307237.1	uncharacterized LOC106114143 (LOC106114143), mRNA	85.901	688	91	3	54	735	31	718	0	728
MSTRG.1440.1	XM_013307650.1	A disintegrin and metalloproteinase with thrombospondin motifs 7-like (LOC106114432), transcript variant X2, mRNA	87.132	1391	164	9	3	1387	1611	2992	0	1563
MSTRG.1443.1	XM_013307700.1	uncharacterized LOC106114467 (LOC106114467), transcript variant X2, mRNA	89.879	247	22	2	1	247	1399	1642	8.24e-85	315
MSTRG.1444.1	XM_013307698.1	uncharacterized LOC106114467 (LOC106114467), transcript variant X1, mRNA	91.27	1283	103	8	7	1282	1	1281	0	1740
MSTRG.1446.1	XM_013307511.1	proton-coupled folate transporter-like (LOC106114346), mRNA	90.254	1180	109	2	6	1179	154	1333	0	1537
MSTRG.1447.1	XM_013307511.1	proton-coupled folate transporter-like (LOC106114346), mRNA	91.749	606	48	1	1	604	1491	2096	0	841
MSTRG.1448.1	XR_001227725.1	uncharacterized LOC106114459 (LOC106114459), ncRNA	90.302	464	32	6	192	653	226	678	2.31e-169	595
MSTRG.1449.1	XM_013307688.1	diuretic hormone receptor (LOC106114458), transcript variant X3, mRNA	77.737	274	38	13	930	1197	1697	1953	6.78e-34	147
MSTRG.1449.1	XM_013307688.1	diuretic hormone receptor (LOC106114458), transcript variant X3, mRNA	85.363	772	102	7	1	762	746	1516	0	789
MSTRG.1465.2	XM_013307267.1	glutamyl-tRNA(Gln) amidotransferase subunit B, mitochondrial (LOC106114169), transcript variant X1, mRNA	87.986	1157	137	2	15	1170	11	1166	0	1365
MSTRG.1474.1	XR_001227692.1	uncharacterized LOC106114111 (LOC106114111), transcript variant X2, ncRNA	88.144	194	22	1	13	206	54	246	7.94e-60	230
MSTRG.1475.1	XM_013307126.1	uncharacterized LOC106114050 (LOC106114050), mRNA	89.398	698	70	1	1	694	264	961	0	876
MSTRG.1477.1	XM_013307175.1	uncharacterized LOC106114091 (LOC106114091), transcript variant X1, mRNA	84.986	726	95	10	125	843	104	822	0	725
MSTRG.1478.1	XM_013307119.1	solute carrier family 35 member F5 (LOC106114044), mRNA	83.393	1951	267	37	124	2057	25	1935	0	1755
MSTRG.1478.1	XM_013307119.1	solute carrier family 35 member F5 (LOC106114044), mRNA	91.968	249	18	2	2156	2403	2071	2318	2.32e-94	348
MSTRG.1481.3	XM_013307488.1	solute carrier family 46 member 3-like (LOC106114332), mRNA	85.188	1465	212	5	2659	4120	224	1686	0	1498
MSTRG.1484.1	XM_013307519.1	tyrosine-protein kinase hopscotch (LOC106114352), mRNA	90.092	3583	344	8	32	3613	13	3585	0	4639
MSTRG.1486.1	XM_013307417.1	tyrosine-protein kinase Src42A (LOC106114284), transcript variant X2, mRNA	94.178	1855	108	0	57	1911	1	1855	0	2828
MSTRG.1487.1	XM_013307287.1	midasin-like (LOC106114184), mRNA	87.134	11278	1388	44	1	11247	15	11260	0	12730
MSTRG.1488.1	XM_013307287.1	midasin-like (LOC106114184), mRNA	87.002	2185	275	6	2	2182	11793	13972	0	2453
MSTRG.1490.2	XM_013307619.1	pleckstrin homology domain-containing family F member 2 (LOC106114421), transcript variant X2, mRNA	86.694	496	37	14	13	479	606	1101	1.82e-147	523
MSTRG.1492.1	XM_013307169.1	ribonuclease kappa-like (LOC106114085), mRNA	88.03	919	65	23	1	881	7	918	0	1046
MSTRG.1505.1	XM_013307739.1	peptidyl-prolyl cis-trans isomerase FKBP8 (LOC106114505), transcript variant X1, mRNA	87.781	1555	165	15	1	1532	11	1563	0	1796
MSTRG.1507.1	XM_013307573.1	GPI ethanolamine phosphate transferase 2-like (LOC106114385), transcript variant X2, mRNA	84.585	1278	193	4	5	1280	2074	3349	0	1266
MSTRG.1510.1	XM_013307701.1	protein lethal(2)essential for life (LOC106114468), mRNA	91.12	518	41	1	3	520	334	846	0	697
MSTRG.1514.1	XM_013307503.1	high affinity cAMP-specific and IBMX-insensitive 3',5'-cyclic phosphodiesterase 8A (LOC106114343), transcript variant X1, mRNA	85.155	997	124	16	465	1443	3	993	0	1000
MSTRG.1518.1	XM_013307518.1	collagen type IV alpha-3-binding protein (LOC106114351), mRNA	85.217	690	78	11	17	682	1226	1915	0	688
MSTRG.1519.1	XM_013307518.1	collagen type IV alpha-3-binding protein (LOC106114351), mRNA	86.711	1061	110	10	16	1072	8	1041	0	1149
MSTRG.1527.1	XM_013307166.1	neuralized-like protein 2 (LOC106114082), mRNA	89.719	924	94	1	105	1027	87	1010	0	1179
MSTRG.1529.1	XM_013307568.1	adenylate cyclase type 10-like (LOC106114382), transcript variant X2, mRNA	88.041	393	46	1	839	1231	1742	2133	1.64e-129	464
MSTRG.1529.1	XM_013307568.1	adenylate cyclase type 10-like (LOC106114382), transcript variant X2, mRNA	88.235	578	68	0	1	578	1171	1748	0	691
MSTRG.1529.1	XM_013307568.1	adenylate cyclase type 10-like (LOC106114382), transcript variant X2, mRNA	88.576	1278	146	0	1233	2510	2265	3542	0	1552
MSTRG.1529.2	XM_013307568.1	adenylate cyclase type 10-like (LOC106114382), transcript variant X2, mRNA	88.143	700	83	0	257	956	2736	3435	0	833
MSTRG.1529.2	XM_013307568.1	adenylate cyclase type 10-like (LOC106114382), transcript variant X2, mRNA	89.066	1509	165	0	957	2465	3549	5057	0	1873
MSTRG.1531.1	XM_013307569.1	uncharacterized LOC106114383 (LOC106114383), mRNA	84.74	924	126	13	417	1330	1	919	0	911
MSTRG.1535.1	XM_013307142.1	protein PRRC1-like (LOC106114066), mRNA	83.732	418	52	10	55	470	1	404	3.08e-105	381
MSTRG.1538.1	XM_013307745.1	uncharacterized LOC106114509 (LOC106114509), mRNA	93.137	102	7	0	259	360	1	102	2.06e-35	150
MSTRG.1541.1	XM_013307168.1	NADH dehydrogenase [ubiquinone] iron-sulfur protein 4, mitochondrial (LOC106114084), mRNA	89.915	704	63	3	9	705	14	716	0	900
MSTRG.1544.1	XM_013307776.1	uncharacterized LOC106114528 (LOC106114528), mRNA	80.864	486	76	10	251	725	931	1410	1.34e-100	366
MSTRG.1544.2	XM_013307776.1	uncharacterized LOC106114528 (LOC106114528), mRNA	80.864	486	76	10	240	714	931	1410	1.32e-100	366
MSTRG.1545.2	XM_013307527.1	calphotin-like (LOC106114358), mRNA	87.387	333	36	2	104	436	86	412	1.18e-103	377
MSTRG.1545.2	XM_013307527.1	calphotin-like (LOC106114358), mRNA	89.524	105	5	3	336	440	279	377	1.32e-28	128
MSTRG.1545.2	XM_013307527.1	calphotin-like (LOC106114358), mRNA	95.385	65	3	0	375	439	279	343	2.22e-21	104
MSTRG.1549.1	XM_013307035.1	zinc finger protein 608-like (LOC106113976), mRNA	78.904	2318	229	140	5	2167	1716	3928	0	1332
MSTRG.1549.1	XM_013307035.1	zinc finger protein 608-like (LOC106113976), mRNA	95.522	67	3	0	54	120	4135	4069	2.94e-22	108
MSTRG.1550.1	XM_013307035.1	zinc finger protein 608-like (LOC106113976), mRNA	90.279	967	90	3	1648	2612	466	1430	0	1262
MSTRG.1550.1	XM_013307035.1	zinc finger protein 608-like (LOC106113976), mRNA	92.18	422	33	0	1012	1433	34	455	1.61e-169	597
MSTRG.1562.2	XM_013307581.1	probable beta-hexosaminidase fdl (LOC106114392), transcript variant X2, mRNA	89.653	1382	143	0	557	1938	1256	2637	0	1760
MSTRG.1564.1	XM_013307615.1	(2R)-3-sulfolactate dehydrogenase (NADP(+))-like (LOC106114419), transcript variant X2, mRNA	88.387	465	52	2	140	603	202	665	1.7e-158	558
MSTRG.1567.1	XM_013307117.1	dihydropteridine reductase (LOC106114041), mRNA	86.636	1287	129	33	49	1317	95	1356	0	1384
MSTRG.1577.1	XM_013307210.1	NADH dehydrogenase [ubiquinone] iron-sulfur protein 5-like (LOC106114118), mRNA	88.486	469	39	10	59	521	33	492	6.98e-157	553
MSTRG.1583.1	XM_013307475.1	serine--tRNA ligase, cytoplasmic (LOC106114320), mRNA	89.874	1669	156	7	1	1658	42	1708	0	2134
MSTRG.1585.1	XM_013307116.1	60S ribosomal protein L12 (LOC106114040), mRNA	93.509	647	42	0	35	681	1	647	0	963
MSTRG.1589.1	XM_013307157.1	WD repeat-containing protein 91 (LOC106114075), mRNA	86.671	1463	140	33	6	1453	2	1424	0	1570
MSTRG.1592.1	XM_013307550.1	selenide, water dikinase (LOC106114372), mRNA	92.422	1610	98	15	4	1596	1611	9	0	2276
MSTRG.1595.1	XM_013307479.1	putative phosphatidate phosphatase (LOC106114324), mRNA	84.744	957	127	13	1	945	86	1035	0	941
MSTRG.1596.1	XM_013307477.1	putative phosphatidate phosphatase (LOC106114322), mRNA	88.889	1125	123	1	1	1123	19	1143	0	1384
MSTRG.1600.1	XM_013307426.1	synaptic vesicle glycoprotein 2B-like (LOC106114288), mRNA	89.422	1021	104	4	30	1048	2	1020	0	1284
MSTRG.1600.2	XM_013307426.1	synaptic vesicle glycoprotein 2B-like (LOC106114288), mRNA	89.317	908	93	4	84	989	115	1020	0	1136
MSTRG.1600.2	XM_013307426.1	synaptic vesicle glycoprotein 2B-like (LOC106114288), mRNA	91.139	79	7	0	10	88	2	80	1.26e-22	108
MSTRG.1601.1	XM_013307426.1	synaptic vesicle glycoprotein 2B-like (LOC106114288), mRNA	86.207	435	47	3	1	426	1309	1739	1.24e-128	459
MSTRG.1602.3	XM_013307427.1	synaptic vesicle glycoprotein 2B-like (LOC106114289), mRNA	91.7	494	41	0	221	714	116	609	0	686
MSTRG.1604.1	XM_013307427.1	synaptic vesicle glycoprotein 2B-like (LOC106114289), mRNA	89.262	447	48	0	83	529	1219	1665	4.51e-159	560
MSTRG.1607.1	XM_013307749.1	eukaryotic translation initiation factor 3 subunit J (LOC106114512), mRNA	95.841	529	19	1	13	541	1	526	0	852
MSTRG.1608.1	XM_013307749.1	eukaryotic translation initiation factor 3 subunit J (LOC106114512), mRNA	86.5	400	49	4	41	435	668	1067	5.21e-121	435
MSTRG.1615.1	XM_013307481.1	peroxisomal leader peptide-processing protease-like (LOC106114326), transcript variant X1, mRNA	85.751	1537	204	10	1	1529	19	1548	0	1611
MSTRG.1616.1	XM_013307484.1	CHH-like protein (LOC106114328), transcript variant X1, mRNA	95.219	732	29	2	1	726	43	774	0	1153
MSTRG.1618.1	XM_013307702.1	ceramide-1-phosphate transfer protein (LOC106114469), mRNA	90.244	738	66	5	1	734	19	754	0	959
MSTRG.1631.1	XM_013307370.1	translation elongation factor 2 (LOC106114247), mRNA	92.663	2835	194	7	1	2824	4	2835	0	4071
MSTRG.1634.1	XM_013307603.1	CCHC-type zinc finger protein CG3800 (LOC106114409), mRNA	97.667	1200	21	5	12	1208	1	1196	0	2054
MSTRG.1635.1	XM_013307486.1	CD109 antigen (LOC106114329), mRNA	89.659	1702	166	4	1	1697	7	1703	0	2159
MSTRG.1640.1	XM_013307534.1	beta-hexosaminidase subunit beta-like (LOC106114364), mRNA	84.119	1782	260	19	235	2000	20	1794	0	1701
MSTRG.1640.3	XM_013307534.1	beta-hexosaminidase subunit beta-like (LOC106114364), mRNA	84.063	1782	261	19	235	2000	20	1794	0	1696
MSTRG.1641.1	XM_013307163.1	ER membrane protein complex subunit 7 (LOC106114080), mRNA	86.455	849	94	16	8	847	901	65	0	911
MSTRG.1643.1	XM_013307644.1	WD repeat-containing protein CG11141 (LOC106114428), mRNA	87.35	1336	128	27	47	1367	21	1330	0	1493
MSTRG.1650.1	XM_013307118.1	uncharacterized LOC106114043 (LOC106114043), mRNA	90.662	1767	153	7	12	1768	3	1767	0	2338
MSTRG.1654.1	XM_013307410.1	protein SOX-15-like (LOC106114278), mRNA	88.14	3474	242	85	1934	5295	4763	1348	0	3976
MSTRG.1658.2	XM_013307097.1	peptide-N(4)-(N-acetyl-beta-glucosaminyl)asparagine amidase (LOC106114026), transcript variant X2, mRNA	89.583	288	30	0	8	295	909	1196	1.49e-100	366
MSTRG.1663.1	XM_013307564.1	threonine--tRNA ligase, cytoplasmic (LOC106114378), transcript variant X2, mRNA	86.498	237	32	0	34	270	612	848	2.29e-69	261
MSTRG.1665.1	XM_013307170.1	lipid phosphate phosphohydrolase 1-like (LOC106114086), mRNA	86.029	544	76	0	396	939	218	761	5.58e-166	584
MSTRG.1666.1	XM_013307587.1	lipid phosphate phosphohydrolase 3-like (LOC106114396), transcript variant X2, mRNA	80	565	69	29	1	535	3528	2978	2e-103	377
MSTRG.1666.1	XM_013307587.1	lipid phosphate phosphohydrolase 3-like (LOC106114396), transcript variant X2, mRNA	88.125	160	19	0	2130	2289	1368	1209	2.8e-47	191
MSTRG.1669.1	XM_013307208.1	A disintegrin and metalloproteinase with thrombospondin motifs 17-like (LOC106114115), mRNA	85.047	856	125	1	450	1302	3	858	0	869
MSTRG.1672.1	XM_013307728.1	RNA polymerase II-associated protein 3-like (LOC106114492), transcript variant X2, mRNA	79.86	859	134	18	90	912	756	1611	3.62e-168	592
MSTRG.1674.1	XM_013307069.1	E3 ubiquitin-protein ligase Nedd-4-like (LOC106114009), mRNA	83.255	854	95	29	546	1372	1323	2155	0	741
MSTRG.1674.1	XM_013307069.1	E3 ubiquitin-protein ligase Nedd-4-like (LOC106114009), mRNA	85.938	320	45	0	153	472	978	1297	9.54e-93	342
MSTRG.1674.1	XM_013307069.1	E3 ubiquitin-protein ligase Nedd-4-like (LOC106114009), mRNA	90.343	787	74	2	1881	2666	2160	2945	0	1031
MSTRG.1675.1	XM_013307069.1	E3 ubiquitin-protein ligase Nedd-4-like (LOC106114009), mRNA	93.208	530	36	0	5	534	1	530	0	780
MSTRG.1679.1	XM_013307648.1	3-ketoacyl-CoA thiolase, mitochondrial-like (LOC106114431), mRNA	85.484	310	38	4	122	428	3	308	7.92e-86	316
MSTRG.1680.1	XM_013307648.1	3-ketoacyl-CoA thiolase, mitochondrial-like (LOC106114431), mRNA	85.194	878	130	0	2	879	437	1314	0	902
MSTRG.1681.1	XM_013307648.1	3-ketoacyl-CoA thiolase, mitochondrial-like (LOC106114431), mRNA	73.228	381	96	6	931	1308	944	1321	2.84e-30	134
MSTRG.1682.1	XM_013307779.1	3-ketoacyl-CoA thiolase, mitochondrial-like (LOC106114531), mRNA	84.156	385	53	5	3	386	359	736	7.01e-101	366
MSTRG.1683.1	XM_013307779.1	3-ketoacyl-CoA thiolase, mitochondrial-like (LOC106114531), mRNA	83.587	658	106	2	1	657	1004	1660	1.32e-175	616
MSTRG.1689.1	XM_013307454.1	resistance to inhibitors of cholinesterase protein 3 (LOC106114306), transcript variant X4, mRNA	91.285	677	59	0	13	689	269	945	0	924
MSTRG.1692.1	XM_013307684.1	F-actin-capping protein subunit alpha (LOC106114457), mRNA	92.033	1795	99	21	1	1763	29	1811	0	2483
MSTRG.1694.1	XM_013307070.1	alpha-2-macroglobulin-like (LOC106114010), mRNA	78.478	1301	199	49	1	1226	4056	5350	0	776
MSTRG.1699.1	XM_013307198.1	protein amalgam-like (LOC106114108), transcript variant X1, mRNA	88.33	934	100	5	1	925	127	1060	0	1112
MSTRG.1702.1	XM_013307167.1	uncharacterized LOC106114083 (LOC106114083), mRNA	83	1200	198	5	297	1492	66	1263	0	1081
MSTRG.1703.1	XM_013307178.1	uncharacterized LOC106114092 (LOC106114092), mRNA	79.846	1171	232	4	407	1575	174	1342	0	852
MSTRG.1705.1	XM_013307801.1	nose resistant to fluoxetine protein 6-like (LOC106114542), mRNA	81.852	1080	178	8	9	1070	661	1740	0	893
MSTRG.1708.1	XM_013307585.1	dnaJ homolog subfamily C member 2 (LOC106114395), mRNA	88.864	2658	249	34	20	2651	7	2643	0	3225
MSTRG.1710.4	XM_013307757.1	uncharacterized LOC106114516 (LOC106114516), mRNA	84.038	1278	202	2	3	1279	573	1849	0	1229
MSTRG.1711.1	XM_013307672.1	pyroglutamyl-peptidase 1 (LOC106114445), mRNA	84.882	635	80	13	3	626	312	941	4.79e-179	627
MSTRG.1712.1	XM_013307661.1	40S ribosomal protein S9 (LOC106114437), mRNA	92.526	669	46	3	86	751	57	724	0	955
MSTRG.1715.1	XM_013307554.1	delta(24)-sterol reductase-like (LOC106114375), mRNA	85.457	1946	245	28	4	1930	40	1966	0	1991
MSTRG.1717.4	XM_013307548.1	RNA polymerase II transcription factor B subunit 2 (LOC106114371), mRNA	86.214	515	62	4	1102	1616	1163	1668	2.83e-155	549
MSTRG.1717.4	XM_013307548.1	RNA polymerase II transcription factor B subunit 2 (LOC106114371), mRNA	90.099	909	90	0	180	1088	164	1072	0	1181
MSTRG.1720.1	XM_013307533.1	tafazzin homolog (LOC106114363), mRNA	91.155	1108	75	16	18	1116	40	1133	0	1482
MSTRG.1728.1	XM_013307637.1	basigin (LOC106114425), mRNA	88.583	727	76	4	45	764	63	789	0	876
MSTRG.1735.2	XM_013306190.1	GDT1-like protein 5 (LOC106113434), transcript variant X1, mRNA	90.279	967	87	6	2	967	223	1183	0	1258
MSTRG.1736.1	XM_013326630.1	ras-responsive element-binding protein 1 (LOC106128311), mRNA	91.275	2682	229	2	1069	3748	1	2679	0	3651
MSTRG.1737.1	XM_013326630.1	ras-responsive element-binding protein 1 (LOC106128311), mRNA	85.518	2251	241	50	1	2198	3144	5362	0	2272
MSTRG.1739.1	XM_013327261.1	UDP-glucose 4-epimerase (LOC106128793), transcript variant X2, mRNA	86.445	1232	160	4	1	1232	8	1232	0	1343
MSTRG.1740.1	XM_013305831.1	40S ribosomal protein S7 (LOC106113096), transcript variant X2, mRNA	96.694	363	10	2	363	724	1	362	9.44e-172	603
MSTRG.1740.2	XM_013305828.1	40S ribosomal protein S7 (LOC106113096), transcript variant X1, mRNA	97.377	305	8	0	9	313	28	332	4.1e-147	520
MSTRG.1741.1	XM_013305831.1	40S ribosomal protein S7 (LOC106113096), transcript variant X2, mRNA	93.962	265	16	0	15	279	458	722	1.35e-111	401
MSTRG.1746.1	XM_013326393.1	focal adhesion kinase 1 (LOC106128064), transcript variant X6, mRNA	86.772	378	42	5	573	943	3478	3854	1.08e-114	414
MSTRG.1746.1	XM_013326393.1	focal adhesion kinase 1 (LOC106128064), transcript variant X6, mRNA	87.097	527	59	5	1	527	2879	3396	5.99e-167	588
MSTRG.1748.1	XM_013326923.1	ubiquitin carboxyl-terminal hydrolase 20 (LOC106128501), transcript variant X1, mRNA	84.113	2694	360	53	4	2660	671	3333	0	2542
MSTRG.1751.1	XM_013326108.1	transmembrane protein 14C (LOC106127832), mRNA	85.36	403	40	12	11	399	748	351	8.02e-111	399
MSTRG.1760.1	XM_013326242.1	40S ribosomal protein S12 (LOC106127951), mRNA	92.754	483	32	1	46	525	65	547	0	695
MSTRG.1761.1	XM_013326810.1	60S ribosomal protein L7 (LOC106128423), mRNA	93.623	737	47	0	3	739	1	737	0	1101
MSTRG.1764.2	XM_013327338.1	transmembrane protein 68 (LOC106128872), transcript variant X1, mRNA	84.332	1302	176	15	1	1289	74	1360	0	1249
MSTRG.1765.1	XM_013316307.1	malate synthase, glyoxysomal-like (LOC106120843), mRNA	92.857	84	4	2	9	91	2099	2017	8.36e-27	121
MSTRG.1772.1	XM_013326173.1	ornithine decarboxylase 1-like (LOC106127875), transcript variant X2, mRNA	86.207	899	109	6	3	901	1060	1943	0	959
MSTRG.1783.2	XM_013313253.1	kielin/chordin-like protein (LOC106118552), mRNA	84.526	1551	222	8	1	1539	18	1562	0	1519
MSTRG.1801.1	XM_013326158.1	uncharacterized LOC106127865 (LOC106127865), transcript variant X2, mRNA	87.622	719	89	0	25	743	907	1625	0	835
MSTRG.1801.2	XM_013326158.1	uncharacterized LOC106127865 (LOC106127865), transcript variant X2, mRNA	84.979	233	35	0	673	905	1393	1625	1.38e-61	237
MSTRG.1801.2	XM_013326158.1	uncharacterized LOC106127865 (LOC106127865), transcript variant X2, mRNA	88.98	490	54	0	25	514	907	1396	9.14e-173	606
MSTRG.1804.1	XM_013316338.1	cytochrome c oxidase subunit 5B, mitochondrial-like (LOC106120848), mRNA	92.924	749	39	6	2	736	1	749	0	1077
MSTRG.1810.1	XM_013320297.1	cytochrome c oxidase subunit 6C (LOC106123855), mRNA	89.6	375	31	7	30	396	22	396	5.29e-132	470
MSTRG.1812.1	XM_013305875.1	TLD domain-containing protein 1 (LOC106113111), transcript variant X7, mRNA	86.719	1393	168	10	60	1445	349	1731	0	1531
MSTRG.1814.1	XM_013327128.1	trifunctional enzyme subunit beta, mitochondrial (LOC106128662), mRNA	87.527	914	114	0	6	919	1	914	0	1057
MSTRG.1823.1	XM_013317236.1	zinc transporter 2-like (LOC106121502), transcript variant X1, mRNA	86.667	330	38	5	20	347	15	340	3.05e-99	361
MSTRG.1824.1	XM_013317285.1	zinc transporter 2-like (LOC106121502), transcript variant X2, mRNA	87.047	772	92	3	1	771	198	962	0	865
MSTRG.1826.1	XM_013308871.1	transforming growth factor beta-1-induced transcript 1 protein-like (LOC106115477), mRNA	98.387	62	1	0	1	62	971	910	2.41e-23	110
MSTRG.1829.1	XM_013316664.1	dynein light chain roadblock-type 2-like (LOC106121124), mRNA	93.496	369	23	1	1	369	33	400	7.36e-155	547
MSTRG.1831.1	XM_013327029.1	transient receptor potential channel pyrexia-like (LOC106128573), transcript variant X1, mRNA	86.773	3750	470	20	123	3857	34	3772	0	4154
MSTRG.1832.1	XM_013306379.1	KH domain-containing, RNA-binding, signal transduction-associated protein 2-like (LOC106113542), transcript variant X2, mRNA	86.638	943	104	14	54	979	148	1085	0	1024
MSTRG.1841.1	XM_013310059.1	vacuolar protein sorting-associated protein 35 (LOC106116290), mRNA	86.923	780	102	0	153	932	1	780	0	876
MSTRG.1845.1	XM_013313445.1	chymotrypsin-like elastase family member 2A (LOC106118707), mRNA	83.582	134	12	6	1662	1785	1919	1786	4.94e-25	117
MSTRG.1845.1	XM_013313445.1	chymotrypsin-like elastase family member 2A (LOC106118707), mRNA	89.119	193	11	6	1	189	1746	1932	1.69e-59	231
MSTRG.1853.1	XM_013309925.1	carbonyl reductase [NADPH] 3 (LOC106116177), mRNA	90.249	882	83	1	4	885	881	3	0	1149
MSTRG.1854.1	XM_013313445.1	chymotrypsin-like elastase family member 2A (LOC106118707), mRNA	92.5	80	4	2	665	743	1942	1864	1.98e-24	113
MSTRG.1855.1	XM_013310242.1	digestive cysteine proteinase 1 (LOC106116416), mRNA	86.339	1830	238	4	72	1890	1	1829	0	1984
MSTRG.1861.1	XM_013310037.1	polyubiquitin-C (LOC106116276), mRNA	83.184	446	75	0	60	505	165	610	1.9e-113	409
MSTRG.1861.1	XM_013310037.1	polyubiquitin-C (LOC106116276), mRNA	83.433	501	83	0	3	503	564	1064	1.11e-130	466
MSTRG.1861.1	XM_013310037.1	polyubiquitin-C (LOC106116276), mRNA	85.23	501	74	0	3	503	1020	1520	1.09e-145	516
MSTRG.1861.1	XM_013310037.1	polyubiquitin-C (LOC106116276), mRNA	85.089	503	75	0	3	505	336	838	3.91e-145	514
MSTRG.1861.1	XM_013310037.1	polyubiquitin-C (LOC106116276), mRNA	85.425	494	72	0	3	496	792	1285	3.91e-145	514
MSTRG.1861.1	XM_013310037.1	polyubiquitin-C (LOC106116276), mRNA	86.083	503	70	0	3	505	1704	2206	1.79e-153	542
MSTRG.1861.1	XM_013310037.1	polyubiquitin-C (LOC106116276), mRNA	86.733	505	67	0	1	505	1474	1978	1.38e-159	562
MSTRG.1861.1	XM_013310037.1	polyubiquitin-C (LOC106116276), mRNA	86.957	506	66	0	3	508	1248	1753	8.22e-162	569
MSTRG.1861.1	XM_013310037.1	polyubiquitin-C (LOC106116276), mRNA	87.008	508	66	0	1	508	1930	2437	6.36e-163	573
MSTRG.1861.1	XM_013310037.1	polyubiquitin-C (LOC106116276), mRNA	87.598	508	63	0	1	508	2158	2665	6.31e-168	590
MSTRG.1861.1	XM_013310037.1	polyubiquitin-C (LOC106116276), mRNA	87.636	275	34	0	3	277	2616	2890	9.14e-87	320
MSTRG.1861.1	XM_013310037.1	polyubiquitin-C (LOC106116276), mRNA	88	625	72	1	3	624	2388	3012	0	736
MSTRG.1862.1	XM_013310040.1	coactosin-like protein (LOC106116278), transcript variant X2, mRNA	88.296	1162	67	40	725	1839	469	1608	0	1328
MSTRG.1862.1	XM_013310040.1	coactosin-like protein (LOC106116278), transcript variant X2, mRNA	91.134	485	43	0	53	537	3	487	0	658
MSTRG.1868.1	XM_013310224.1	oxysterol-binding protein-related protein 6-like (LOC106116396), transcript variant X4, mRNA	88.365	1762	192	2	19	1768	1	1761	0	2106
MSTRG.1872.1	XM_013310277.1	rhophilin-2 (LOC106116435), transcript variant X4, mRNA	85.114	1619	198	21	1	1584	909	2519	0	1615
MSTRG.1878.1	XM_013309963.1	tubulin beta chain-like (LOC106116208), transcript variant X1, mRNA	91.71	1544	117	9	4	1539	20	1560	0	2132
MSTRG.1880.1	XM_013309857.1	tubulin beta-1 chain-like (LOC106116117), mRNA	96.635	208	6	1	23	229	1	208	1.86e-94	344
MSTRG.1882.1	XM_013310313.1	40S ribosomal protein S20 (LOC106116458), mRNA	91.876	517	38	4	36	549	1	516	0	719
MSTRG.1884.1	XM_013310300.1	oxidative stress-induced growth inhibitor 1-like (LOC106116452), transcript variant X2, mRNA	82.277	2257	289	66	33	2198	1	2237	0	1849
MSTRG.1895.1	XM_013309868.1	actin-related protein 8 (LOC106116128), mRNA	89.855	1794	173	8	6	1791	1970	178	0	2296
MSTRG.1900.1	XM_013310104.1	lipase 3-like (LOC106116319), mRNA	83.786	1252	195	7	21	1268	269	1516	0	1181
MSTRG.1901.1	XM_013310105.1	lipase 3-like (LOC106116320), mRNA	88.477	243	26	2	1	242	651	410	7.18e-79	292
MSTRG.1904.1	XM_013309862.1	DNA ligase 1 (LOC106116122), mRNA	89.399	283	25	5	730	1009	2029	2309	5.29e-96	351
MSTRG.1904.1	XM_013309862.1	DNA ligase 1 (LOC106116122), mRNA	92.157	561	39	4	52	610	1473	2030	0	787
MSTRG.1905.1	XM_013309862.1	DNA ligase 1 (LOC106116122), mRNA	89.506	486	43	8	2	483	2406	2887	1.53e-173	608
MSTRG.1906.1	XM_013310063.1	uncharacterized LOC106116293 (LOC106116293), mRNA	87.613	331	40	1	5	334	460	790	3.1e-105	383
MSTRG.1908.1	XM_013309864.1	prolow-density lipoprotein receptor-related protein 1-like (LOC106116124), mRNA	89.583	720	57	14	2	717	11044	11749	0	898
MSTRG.1909.1	XM_013306327.1	trimethyllysine dioxygenase, mitochondrial (LOC106113513), transcript variant X3, mRNA	88.332	1277	147	2	45	1320	105	1380	0	1531
MSTRG.1909.2	XM_013306327.1	trimethyllysine dioxygenase, mitochondrial (LOC106113513), transcript variant X3, mRNA	88.332	1277	147	2	45	1320	105	1380	0	1531
MSTRG.1910.1	XM_013306279.1	40S ribosomal protein S2 (LOC106113482), mRNA	92.486	865	61	1	43	907	64	924	0	1234
MSTRG.1918.1	XM_013306227.1	gem-associated protein 5-like (LOC106113454), mRNA	81.096	3941	641	55	56	3929	94	3997	0	3055
MSTRG.1921.1	XM_013306117.1	protein MAK16 homolog (LOC106113388), mRNA	91.143	971	80	1	17	981	17	987	0	1312
MSTRG.1922.1	XM_013313392.1	laccase-4-like (LOC106118678), transcript variant X3, mRNA	88.571	70	7	1	670	738	3473	3542	2.18e-15	84.2
MSTRG.1923.2	XR_001227668.1	uncharacterized LOC106113531 (LOC106113531), transcript variant X5, misc_RNA	84.586	532	62	17	22	544	1	521	5.03e-144	510
MSTRG.1924.1	XM_013306315.1	membrane-associated progesterone receptor component 1-like (LOC106113506), mRNA	89	700	68	5	8	702	1	696	0	857
MSTRG.1925.1	XM_013306270.1	nose resistant to fluoxetine protein 6-like (LOC106113475), transcript variant X1, mRNA	86.977	1866	219	17	1	1858	2089	3938	0	2078
MSTRG.1937.1	XM_013306079.1	SH3 and multiple ankyrin repeat domains protein 3 (LOC106113354), mRNA	91.379	174	12	1	5	175	3288	3461	6.31e-61	235
MSTRG.1937.1	XM_013306079.1	SH3 and multiple ankyrin repeat domains protein 3 (LOC106113354), mRNA	94.701	585	31	0	249	833	3460	4044	0	909
MSTRG.1938.1	XM_013306079.1	SH3 and multiple ankyrin repeat domains protein 3 (LOC106113354), mRNA	91.689	1143	89	1	1	1137	690	1832	0	1580
MSTRG.1943.1	XM_013306276.1	phospholipase D2 (LOC106113480), mRNA	88.447	528	55	3	13	534	1790	2317	0	632
MSTRG.1944.1	XM_013306276.1	phospholipase D2 (LOC106113480), mRNA	87.939	1451	169	4	2	1449	315	1762	0	1725
MSTRG.1945.1	XM_013306276.1	phospholipase D2 (LOC106113480), mRNA	94.595	111	3	1	757	864	111	1	5.01e-41	169
MSTRG.1949.1	XM_013306365.1	proton-coupled amino acid transporter 4-like (LOC106113537), mRNA	87.797	1557	183	5	1	1554	6	1558	0	1816
MSTRG.1953.1	XM_013306364.1	proton-coupled amino acid transporter 4-like (LOC106113536), transcript variant X4, mRNA	88.235	1088	127	1	2	1089	408	1494	0	1299
MSTRG.1957.1	XM_013306206.1	V-type proton ATPase 16 kDa proteolipid subunit (LOC106113445), mRNA	94.268	1326	56	9	16	1329	2	1319	0	2010
MSTRG.1957.1	XM_013306206.1	V-type proton ATPase 16 kDa proteolipid subunit (LOC106113445), mRNA	96.341	82	3	0	1326	1407	1358	1439	1.01e-30	135
MSTRG.1963.1	XM_013306338.1	cholinesterase-like (LOC106113521), mRNA	86.049	1663	228	4	80	1740	159	1819	0	1783
MSTRG.1964.2	XM_013306339.1	esterase FE4-like (LOC106113522), mRNA	84.783	1656	250	2	68	1722	26	1680	0	1661
MSTRG.1965.1	XM_013306122.1	solute carrier family 22 member 3-like (LOC106113394), mRNA	88.321	1447	169	0	115	1561	210	1656	0	1736
MSTRG.1966.1	XM_013306112.1	solute carrier family 22 member 1-like (LOC106113384), mRNA	86.173	1743	208	18	137	1851	16	1753	0	1853
MSTRG.1971.1	XR_001227663.1	uncharacterized LOC106113479 (LOC106113479), ncRNA	93.08	448	25	3	3	444	1	448	0	651
MSTRG.1972.1	XM_013306275.1	glycine N-methyltransferase (LOC106113478), transcript variant X2, mRNA	88.618	246	20	4	172	411	1047	804	1.41e-78	292
MSTRG.1973.1	XM_013306273.1	glycine N-methyltransferase (LOC106113478), transcript variant X1, mRNA	88.582	797	83	5	288	1076	1	797	0	961
MSTRG.1973.2	XM_013306273.1	glycine N-methyltransferase (LOC106113478), transcript variant X1, mRNA	87.202	797	81	7	167	942	1	797	0	887
MSTRG.1978.3	XM_013306216.1	troponin T (LOC106113450), transcript variant X1, mRNA	96.462	1498	42	5	55	1549	10	1499	0	2462
MSTRG.1978.4	XM_013306216.1	troponin T (LOC106113450), transcript variant X1, mRNA	95.26	1498	42	10	55	1531	10	1499	0	2346
MSTRG.1982.1	XM_013306089.1	uncharacterized LOC106113363 (LOC106113363), mRNA	85.769	260	37	0	1879	2138	2490	2749	1.89e-72	276
MSTRG.1982.1	XM_013306089.1	uncharacterized LOC106113363 (LOC106113363), mRNA	89.494	257	27	0	2730	2986	2743	2999	1.85e-87	326
MSTRG.1982.1	XM_013306089.1	uncharacterized LOC106113363 (LOC106113363), mRNA	95.364	151	7	0	3284	3434	3000	3150	6.91e-62	241
MSTRG.1984.2	XM_013306304.1	cytochrome P450 6B6-like (LOC106113499), mRNA	80.743	1480	277	7	541	2016	171	1646	0	1147
MSTRG.1985.1	XM_013306304.1	cytochrome P450 6B6-like (LOC106113499), mRNA	88.644	1541	173	2	6	1545	130	1669	0	1875
MSTRG.1986.1	XM_013306334.1	cytochrome P450 6B2-like (LOC106113517), mRNA	79.531	1407	280	7	56	1458	66	1468	0	996
MSTRG.1987.1	XM_013306334.1	cytochrome P450 6B2-like (LOC106113517), mRNA	79.194	1538	304	14	12	1541	27	1556	0	1053
MSTRG.1989.1	XM_013306337.1	cytochrome P450 6B2-like (LOC106113520), mRNA	84.375	1504	231	4	15	1516	195	1696	0	1472
MSTRG.2002.1	XM_013310581.1	DALR anticodon-binding domain-containing protein 3 (LOC106116678), transcript variant X1, mRNA	81.701	1552	231	30	262	1778	84	1617	0	1243
MSTRG.2008.1	XM_013310593.1	TM2 domain-containing protein CG11103 (LOC106116684), mRNA	84.037	758	106	10	75	820	777	23	0	715
MSTRG.2010.1	XM_013310354.1	uncharacterized LOC106116485 (LOC106116485), mRNA	87.189	1647	199	11	1	1641	269	1909	0	1862
MSTRG.2015.1	XM_013310889.1	uncharacterized LOC106116843 (LOC106116843), mRNA	89.077	769	79	2	1	765	101	868	0	950
MSTRG.2017.1	XM_013310742.1	adhesion G protein-coupled receptor A3 (LOC106116752), transcript variant X2, mRNA	87.049	3822	413	45	1	3769	554	4346	0	4241
MSTRG.2019.1	XM_013310660.1	40S ribosomal protein S13 (LOC106116716), mRNA	95.585	521	23	0	10	530	1	521	0	835
MSTRG.2020.1	XM_013310661.1	uncharacterized LOC106116717 (LOC106116717), mRNA	89.394	396	37	5	45	437	28	421	3.48e-139	494
MSTRG.2037.1	XM_013310731.1	uncharacterized LOC106116748 (LOC106116748), transcript variant X3, mRNA	88.889	297	28	4	23	314	25	321	1.39e-98	361
MSTRG.2037.1	XM_013310731.1	uncharacterized LOC106116748 (LOC106116748), transcript variant X3, mRNA	91.739	1271	67	18	312	1575	433	1672	0	1731
MSTRG.2037.3	XM_013310731.1	uncharacterized LOC106116748 (LOC106116748), transcript variant X3, mRNA	91.304	1679	103	22	23	1689	25	1672	0	2252
MSTRG.2039.1	XM_013310617.1	ubiquitin-40S ribosomal protein S27a (LOC106116694), transcript variant X2, mRNA	91.864	590	43	5	1	586	45	633	0	819
MSTRG.2039.2	XM_013310616.1	ubiquitin-40S ribosomal protein S27a (LOC106116694), transcript variant X1, mRNA	89.944	885	83	6	1	881	35	917	0	1136
MSTRG.2042.1	XM_013310657.1	pre-rRNA-processing protein TSR1 homolog (LOC106116713), mRNA	89.296	3522	354	15	1	3507	35	3548	0	4394
MSTRG.2043.1	XM_013310773.1	regucalcin-like (LOC106116768), mRNA	79.3	1314	218	40	219	1493	149	1447	0	870
MSTRG.2048.1	XM_013310913.1	regucalcin-like (LOC106116864), transcript variant X1, mRNA	87.67	957	118	0	19	975	67	1023	0	1114
MSTRG.2048.2	XM_013310914.1	regucalcin-like (LOC106116864), transcript variant X2, mRNA	87.634	1027	117	5	1	1024	12	1031	0	1184
MSTRG.2054.2	XM_013310552.1	syntaxin-binding protein 5 (LOC106116660), transcript variant X5, mRNA	86.907	1054	137	1	1	1054	72	1124	0	1181
MSTRG.2056.1	XM_013310551.1	syntaxin-binding protein 5 (LOC106116660), transcript variant X4, mRNA	89.912	1695	162	1	1	1695	1173	2858	0	2174
MSTRG.2056.1	XM_013310551.1	syntaxin-binding protein 5 (LOC106116660), transcript variant X4, mRNA	92.308	91	7	0	2437	2527	2858	2948	1.11e-28	130
MSTRG.2057.1	XM_013310551.1	syntaxin-binding protein 5 (LOC106116660), transcript variant X4, mRNA	80.226	1239	98	83	3229	4353	4303	5508	0	795
MSTRG.2057.1	XM_013310551.1	syntaxin-binding protein 5 (LOC106116660), transcript variant X4, mRNA	89.733	1237	118	2	1701	2934	2947	4177	0	1572
MSTRG.2065.1	XM_013310820.1	lysosomal aspartic protease (LOC106116799), mRNA	92.025	163	13	0	620	782	1306	1144	2.16e-59	230
MSTRG.2066.1	XM_013310820.1	lysosomal aspartic protease (LOC106116799), mRNA	88.664	494	56	0	7	500	371	864	4.88e-178	623
MSTRG.2070.1	XM_013310813.1	uncharacterized LOC106116791 (LOC106116791), mRNA	80.088	457	49	26	1166	1598	1348	1786	1.61e-80	302
MSTRG.2070.1	XM_013310813.1	uncharacterized LOC106116791 (LOC106116791), mRNA	82.367	414	33	18	2468	2856	2627	3025	3.44e-87	324
MSTRG.2071.1	XM_013310490.1	uncharacterized LOC106116608 (LOC106116608), transcript variant X2, mRNA	78.803	802	137	21	254	1028	200	995	5.35e-147	521
MSTRG.2074.1	XM_013310432.1	sideroflexin-2 (LOC106116557), mRNA	89.943	875	88	0	3	877	96	970	0	1129
MSTRG.2075.1	XM_013310690.1	uncharacterized protein DDB_G0284459 (LOC106116725), transcript variant X4, mRNA	88.001	4517	505	20	8	4494	1	4510	0	5304
MSTRG.2076.1	XM_013310445.1	SRR1-like protein (LOC106116570), mRNA	86.885	488	64	0	1	488	376	863	5.31e-155	547
MSTRG.2086.1	XM_013318010.1	transferrin (LOC106122133), mRNA	86.782	522	69	0	267	788	1477	1998	1.33e-165	582
MSTRG.2086.2	XM_013318010.1	transferrin (LOC106122133), mRNA	86.785	1521	201	0	1	1521	478	1998	0	1696
MSTRG.2087.1	XM_013318011.1	succinate dehydrogenase cytochrome b560 subunit, mitochondrial-like (LOC106122134), mRNA	84.388	743	111	4	1	740	1	741	0	725
MSTRG.2093.1	XM_013318204.1	leucine zipper putative tumor suppressor 2 homolog (LOC106122274), transcript variant X1, mRNA	86.158	1611	195	16	2	1596	375	1973	0	1714
MSTRG.2095.1	XM_013318078.1	nucleolin-like (LOC106122178), transcript variant X1, mRNA	89.204	565	55	2	1	562	17	578	0	701
MSTRG.2096.1	XM_013318039.1	cAMP-dependent protein kinase catalytic subunit (LOC106122150), mRNA	81.873	993	95	48	3084	4013	2966	3936	0	758
MSTRG.2096.1	XM_013318039.1	cAMP-dependent protein kinase catalytic subunit (LOC106122150), mRNA	88.972	2947	199	58	12	2899	2	2881	0	3526
MSTRG.2097.1	XM_013317851.1	uncharacterized LOC106122003 (LOC106122003), mRNA	86.035	401	56	0	6	406	93	493	2.85e-120	431
MSTRG.2104.1	XM_013318020.1	D-beta-hydroxybutyrate dehydrogenase, mitochondrial (LOC106122137), mRNA	89.126	1361	136	8	48	1401	50	1405	0	1683
MSTRG.2104.2	XM_013318020.1	D-beta-hydroxybutyrate dehydrogenase, mitochondrial (LOC106122137), mRNA	88.324	1396	142	14	2	1381	15	1405	0	1655
MSTRG.2106.1	XM_013318195.1	uncharacterized LOC106122268 (LOC106122268), mRNA	85.481	551	61	12	3	539	4	549	7.21e-158	556
MSTRG.2107.1	XM_013318107.1	uncharacterized LOC106122197 (LOC106122197), mRNA	80.829	193	25	10	568	751	1053	1242	1.41e-32	141
MSTRG.2107.1	XM_013318107.1	uncharacterized LOC106122197 (LOC106122197), mRNA	87.349	498	51	7	1	489	23	517	9.11e-159	560
MSTRG.2107.2	XR_001228086.1	uncharacterized LOC106122199 (LOC106122199), ncRNA	88.312	77	2	3	598	672	86	15	1.33e-15	86.1
MSTRG.2110.3	XM_013317938.1	monocarboxylate transporter 4 (LOC106122083), transcript variant X4, mRNA	84.211	114	16	2	3509	3621	3411	3523	1.31e-22	110
MSTRG.2110.3	XM_013317938.1	monocarboxylate transporter 4 (LOC106122083), transcript variant X4, mRNA	86.514	2447	299	17	10	2434	1	2438	0	2662
MSTRG.2114.1	XM_013317968.1	monocarboxylate transporter 3 (LOC106122104), transcript variant X1, mRNA	87.839	2656	261	33	1	2634	13	2628	0	3059
MSTRG.2115.1	XM_013318075.1	ubiquitin-like protein FUBI (LOC106122175), mRNA	94.391	517	29	0	191	707	11	527	0	795
MSTRG.2115.2	XM_013318075.1	ubiquitin-like protein FUBI (LOC106122175), mRNA	94	450	27	0	338	787	78	527	0	682
MSTRG.2115.2	XM_013318075.1	ubiquitin-like protein FUBI (LOC106122175), mRNA	97.101	69	2	0	191	259	11	79	1.74e-25	117
MSTRG.2119.1	XM_013317748.1	uncharacterized LOC106121916 (LOC106121916), mRNA	94.086	1657	82	10	272	1914	284	1938	0	2503
MSTRG.2120.1	XM_013318137.1	small ubiquitin-related modifier 3 (LOC106122228), mRNA	95.104	817	30	7	1	810	17	830	0	1279
MSTRG.2121.1	XM_013318170.1	delta(14)-sterol reductase (LOC106122247), mRNA	87.478	2292	259	16	63	2346	1	2272	0	2617
MSTRG.2124.1	XM_013317755.1	ATP synthase subunit O, mitochondrial (LOC106121922), mRNA	87.173	803	86	9	26	828	19	804	0	896
MSTRG.2131.1	XM_013318033.1	peroxisomal N(1)-acetyl-spermine/spermidine oxidase (LOC106122145), mRNA	88.546	2951	248	57	1	2918	378	3271	0	3494
MSTRG.2133.1	XM_013318103.1	early growth response protein 2 (LOC106122194), mRNA	83.694	1478	161	42	1	1447	4148	2720	0	1321
MSTRG.2134.1	XM_013318103.1	early growth response protein 2 (LOC106122194), mRNA	88.331	2271	208	27	1	2233	9	2260	0	2673
MSTRG.2139.1	XM_013318071.1	transmembrane protein 127-like (LOC106122172), mRNA	90.919	892	76	3	125	1011	78	969	0	1194
MSTRG.2140.1	XM_013318069.1	asparagine synthetase [glutamine-hydrolyzing] (LOC106122169), mRNA	89.226	1745	185	3	71	1812	140	1884	0	2178
MSTRG.2143.1	XM_013317770.1	3-ketodihydrosphingosine reductase (LOC106121937), mRNA	87.824	1002	122	0	163	1164	152	1153	0	1175
MSTRG.2152.1	XM_013317839.1	putative uncharacterized protein DDB_G0282133 (LOC106121997), mRNA	83.982	1336	198	11	3057	4387	2879	4203	0	1267
MSTRG.2152.1	XM_013317839.1	putative uncharacterized protein DDB_G0282133 (LOC106121997), mRNA	87.439	2882	341	9	131	3000	1	2873	0	3297
MSTRG.2160.1	XM_013318072.1	glutamate receptor ionotropic, kainate 2-like (LOC106122173), mRNA	90.524	2765	259	3	61	2823	1	2764	0	3651
MSTRG.2165.1	XM_013317943.1	BAI1-associated protein 3-like (LOC106122088), transcript variant X2, mRNA	87.097	186	14	6	63	239	4146	3962	4.69e-51	202
MSTRG.2166.1	XM_013317943.1	BAI1-associated protein 3-like (LOC106122088), transcript variant X2, mRNA	89.381	2957	314	0	520	3476	1	2957	0	3722
MSTRG.2167.1	XM_013317685.1	uncharacterized LOC106121858 (LOC106121858), partial mRNA	91.487	928	76	1	1	928	268	1192	0	1273
MSTRG.2168.1	XM_013317944.1	glutarate-semialdehyde dehydrogenase DavD (LOC106122089), mRNA	87.064	1747	211	8	426	2159	1749	5	0	1960
MSTRG.2170.1	XM_013317932.1	protein FRA10AC1 homolog (LOC106122081), mRNA	89.249	865	88	4	1	864	21	881	0	1077
MSTRG.2170.2	XM_013317931.1	zinc finger protein 596-like (LOC106122080), mRNA	89.798	2127	160	35	118	2209	83	2187	0	2673
MSTRG.2171.1	XM_013317934.1	cytosolic purine 5'-nucleotidase (LOC106122082), transcript variant X2, mRNA	87.751	947	108	5	9	952	1001	1942	0	1099
MSTRG.2172.1	XM_013317933.1	cytosolic purine 5'-nucleotidase (LOC106122082), transcript variant X1, mRNA	92.471	518	39	0	1	518	13	530	0	741
MSTRG.2175.1	XM_013317686.1	Hermansky-Pudlak syndrome 1 protein homolog (LOC106121859), mRNA	88.13	1449	166	5	122	1565	96	1543	0	1718
MSTRG.2180.1	XM_013317772.1	replication factor C subunit 3 (LOC106121939), mRNA	91.517	1167	95	4	1180	2345	1199	36	0	1604
MSTRG.2181.1	XM_013317764.1	juvenile hormone-binding protein-like (LOC106121931), mRNA	86.413	1023	105	19	34	1033	1	1012	0	1088
MSTRG.2182.1	XM_013318056.1	uncharacterized LOC106122158 (LOC106122158), transcript variant X1, mRNA	85.128	975	116	5	1	965	29	984	0	970
MSTRG.2185.1	XM_013317718.1	uncharacterized aarF domain-containing protein kinase 1 (LOC106121889), mRNA	90.608	1874	162	9	8	1874	5	1871	0	2473
MSTRG.2186.1	XM_013318151.1	60S ribosomal protein L18a (LOC106122240), mRNA	96.273	644	23	1	8	650	15	658	0	1055
MSTRG.2186.2	XM_013318151.1	60S ribosomal protein L18a (LOC106122240), mRNA	95.342	644	23	2	8	644	15	658	0	1016
MSTRG.2189.1	XM_013317984.1	juvenile hormone epoxide hydrolase-like (LOC106122115), mRNA	85.195	1459	202	10	1	1448	16	1471	0	1485
MSTRG.2195.3	XM_013318030.1	uncharacterized LOC106122142 (LOC106122142), transcript variant X2, mRNA	86.407	846	110	4	150	991	150	994	0	920
MSTRG.2203.1	XM_013317947.1	proto-oncogene tyrosine-protein kinase ROS (LOC106122092), mRNA	87.231	6915	858	17	1	6907	1066	7963	0	7854
MSTRG.2204.1	XM_013317947.1	proto-oncogene tyrosine-protein kinase ROS (LOC106122092), mRNA	87.471	870	89	11	7	861	1	865	0	985
MSTRG.2205.2	XM_013317950.1	hexokinase type 2 (LOC106122093), transcript variant X3, mRNA	86.855	989	115	13	1	981	17	998	0	1092
MSTRG.2212.1	XM_013318054.1	uncharacterized LOC106122156 (LOC106122156), transcript variant X3, mRNA	92.883	2782	137	37	9	2762	1	2749	0	3984
MSTRG.2221.1	XM_013317729.1	prefoldin subunit 3 (LOC106121898), mRNA	90.851	776	58	10	14	785	24	790	0	1027
MSTRG.2224.1	XM_013318021.1	monocarboxylate transporter 10 (LOC106122139), mRNA	87.632	2183	219	39	74	2227	1	2161	0	2488
MSTRG.2225.2	XM_013317966.1	organic cation transporter protein (LOC106122103), transcript variant X1, mRNA	90.116	2064	187	10	1	2056	75	2129	0	2665
MSTRG.2226.1	XM_013317779.1	protein sarah (LOC106121946), mRNA	87.8	1082	99	14	1423	2495	1058	1	0	1236
MSTRG.2228.1	XM_013317787.1	organic cation transporter protein-like (LOC106121951), transcript variant X3, mRNA	89.441	966	96	3	1	964	6	967	0	1214
MSTRG.2229.1	XM_013317787.1	organic cation transporter protein-like (LOC106121951), transcript variant X3, mRNA	84.084	1043	126	25	2	1029	1028	2045	0	970
MSTRG.2230.1	XM_013317792.1	organic cation transporter protein-like (LOC106121957), mRNA	89.379	1497	159	0	53	1549	127	1623	0	1884
MSTRG.2231.1	XM_013317791.1	organic cation transporter protein-like (LOC106121955), mRNA	88.766	1531	168	2	1	1527	18	1548	0	1871
MSTRG.2232.1	XM_013317788.1	organic cation transporter protein-like (LOC106121952), mRNA	90.645	791	73	1	5	795	994	1783	0	1050
MSTRG.2236.1	XM_013317692.1	ribosomal protein S6 kinase 2 beta-like (LOC106121864), mRNA	91.866	2299	179	3	1	2298	2	2293	0	3203
MSTRG.2237.1	XM_013318089.1	organic cation transporter protein-like (LOC106122184), mRNA	90.462	1667	157	2	1	1666	61	1726	0	2196
MSTRG.2249.1	XM_013317879.1	uncharacterized LOC106122032 (LOC106122032), mRNA	85.732	3280	421	27	21	3273	20	3279	0	3421
MSTRG.2253.1	XM_013317888.1	uncharacterized LOC106122039 (LOC106122039), mRNA	83.63	1405	167	39	2	1366	21	1402	0	1262
MSTRG.2254.1	XM_013317694.1	protein inturned-like (LOC106121867), mRNA	87.654	729	86	4	2008	2734	1619	2345	0	845
MSTRG.2254.1	XM_013317694.1	protein inturned-like (LOC106121867), mRNA	89.474	1444	140	7	69	1503	179	1619	0	1814
MSTRG.2264.1	XM_013318177.1	SET and MYND domain-containing protein 5 (LOC106122254), mRNA	88.451	1065	122	1	65	1128	110	1174	0	1284
MSTRG.2278.1	XM_013318145.1	sialomucin core protein 24-like (LOC106122233), mRNA	85.54	1473	127	55	6	1404	340	1800	0	1461
MSTRG.2280.1	XM_013318081.1	delta-1-pyrroline-5-carboxylate synthase (LOC106122180), transcript variant X1, mRNA	88.687	2581	268	18	3	2571	8	2576	0	3127
MSTRG.2280.2	XM_013318082.1	delta-1-pyrroline-5-carboxylate synthase (LOC106122180), transcript variant X2, mRNA	88.902	2487	263	10	47	2523	150	2633	0	3051
MSTRG.2285.1	XM_013317999.1	MMS19 nucleotide excision repair protein homolog (LOC106122124), mRNA	88.646	916	104	0	214	1129	103	1018	0	1116
MSTRG.2286.1	XM_013317999.1	MMS19 nucleotide excision repair protein homolog (LOC106122124), mRNA	86.503	1467	196	2	1	1466	1568	3033	0	1611
MSTRG.2288.2	XM_013318202.1	cholinesterase 1-like (LOC106122273), mRNA	82.595	632	104	6	1	629	1073	1701	1.11e-156	553
MSTRG.2291.1	XM_013317924.1	methylthioribulose-1-phosphate dehydratase (LOC106122073), mRNA	84.719	445	68	0	9	453	485	929	1.15e-124	446
MSTRG.2292.1	XM_013317925.1	myosin-2 (LOC106122075), mRNA	88.603	4466	455	28	1	4435	8	4450	0	5378
MSTRG.2292.3	XM_013317925.1	myosin-2 (LOC106122075), mRNA	88.558	4466	454	29	1	4432	8	4450	0	5363
MSTRG.2302.1	XM_013317725.1	membrane-bound transcription factor site-2 protease (LOC106121895), mRNA	88.296	1538	180	0	86	1623	100	1637	0	1844
MSTRG.2305.1	XM_013317760.1	exostosin-2 (LOC106121928), mRNA	90.662	1917	176	1	1	1917	24	1937	0	2545
MSTRG.2306.1	XM_013317760.1	exostosin-2 (LOC106121928), mRNA	84.211	323	45	5	1	317	2043	2365	2.3e-83	309
MSTRG.2310.1	XM_013318223.1	esterase FE4-like (LOC106122289), mRNA	83.812	1427	221	10	96	1518	101	1521	0	1347
MSTRG.2311.1	XM_013317720.1	60S ribosomal protein L26 (LOC106121891), transcript variant X1, mRNA	96.583	556	19	0	1	556	42	597	0	922
MSTRG.2311.2	XM_013317721.1	60S ribosomal protein L26 (LOC106121891), transcript variant X2, mRNA	96.564	553	19	0	1	553	36	588	0	917
MSTRG.2320.1	XM_013317701.1	cyclic pyranopterin monophosphate synthase, mitochondrial (LOC106121872), mRNA	82.171	1032	127	39	1479	2483	1609	2610	0	833
MSTRG.2320.1	XM_013317701.1	cyclic pyranopterin monophosphate synthase, mitochondrial (LOC106121872), mRNA	84.336	1347	189	13	14	1354	109	1439	0	1299
MSTRG.2320.1	XM_013317701.1	cyclic pyranopterin monophosphate synthase, mitochondrial (LOC106121872), mRNA	100	51	0	0	1360	1410	1535	1585	2.66e-18	95.3
MSTRG.2323.1	XM_013317852.1	uncharacterized LOC106122004 (LOC106122004), mRNA	85.575	409	46	11	77	474	13	419	8.6e-116	416
MSTRG.2326.1	XM_013317802.1	organic cation transporter protein-like (LOC106121964), mRNA	86.235	1620	216	6	89	1705	223	1838	0	1749
MSTRG.2328.1	XM_013318216.1	organic cation transporter protein-like (LOC106122284), mRNA	86.339	1647	225	0	83	1729	109	1755	0	1796
MSTRG.2329.1	XM_013317820.1	organic cation transporter protein-like (LOC106121980), mRNA	85.329	1704	240	7	15	1713	1	1699	0	1753
MSTRG.2330.1	XM_013318093.1	organic cation transporter protein-like (LOC106122188), mRNA	86.845	973	127	1	4	976	738	1709	0	1086
MSTRG.2332.1	XM_013318092.1	organic cation transporter protein-like (LOC106122187), mRNA	82.245	597	70	24	1724	2295	713	128	8.28e-135	483
MSTRG.2332.1	XM_013318092.1	organic cation transporter protein-like (LOC106122187), mRNA	86.719	256	34	0	842	1097	1198	943	2.5e-75	285
MSTRG.2333.1	XM_013318092.1	organic cation transporter protein-like (LOC106122187), mRNA	86.182	2077	248	26	2823	4874	128	2190	0	2209
MSTRG.2334.1	XM_013318173.1	organic cation transporter protein-like (LOC106122250), mRNA	83.86	886	141	2	5	889	131	1015	0	859
MSTRG.2338.1	XM_013317957.1	calmodulin (LOC106122095), transcript variant X2, mRNA	97.181	603	17	0	1	603	152	754	0	1020
MSTRG.2338.2	XM_013317956.1	calmodulin (LOC106122095), transcript variant X1, mRNA	95.788	546	23	0	57	602	1	546	0	881
MSTRG.2341.1	XM_013318194.1	alpha-ketoglutarate-dependent dioxygenase alkB homolog 6 (LOC106122267), mRNA	89.406	774	76	6	54	825	55	824	0	970
MSTRG.2350.1	XM_013318212.1	uncharacterized LOC106122281 (LOC106122281), transcript variant X1, mRNA	82.215	1192	157	33	1	1157	25	1196	0	976
MSTRG.2350.2	XM_013318212.1	uncharacterized LOC106122281 (LOC106122281), transcript variant X1, mRNA	81.879	1192	157	34	1	1153	25	1196	0	950
MSTRG.2351.1	XM_013318114.1	uncharacterized LOC106122204 (LOC106122204), transcript variant X3, mRNA	84.098	1679	230	22	58	1720	1	1658	0	1587
MSTRG.2372.1	XM_013320544.1	probable NADH dehydrogenase [ubiquinone] 1 alpha subcomplex subunit 12 (LOC106124086), mRNA	90.392	510	47	2	28	536	1	509	0	669
MSTRG.2375.1	XR_001228182.1	uncharacterized LOC106124073 (LOC106124073), ncRNA	92.946	241	14	2	393	633	173	410	4.37e-95	348
MSTRG.2378.1	XM_013320368.1	nascent polypeptide-associated complex subunit alpha (LOC106123952), mRNA	91.263	744	64	1	73	816	120	862	0	1013
MSTRG.2382.1	XM_013321139.1	UPF0586 protein C9orf41 homolog (LOC106124459), mRNA	85.683	1816	188	41	14	1787	17	1802	0	1847
MSTRG.2387.1	XM_013320209.1	angiotensin-converting enzyme-like (LOC106123803), mRNA	86.905	588	77	0	13	600	1402	1989	0	660
MSTRG.2388.1	XM_013320209.1	angiotensin-converting enzyme-like (LOC106123803), mRNA	84.036	877	123	14	13	879	337	1206	0	828
MSTRG.2397.1	XM_013320430.1	uncharacterized LOC106123997 (LOC106123997), mRNA	84.076	1212	152	21	32	1222	25	1216	0	1131
MSTRG.2399.1	XM_013320370.1	60S ribosomal protein L23 (LOC106123955), mRNA	96.842	475	15	0	6	480	11	485	0	795
MSTRG.2404.1	XM_013322068.1	uncharacterized LOC106124990 (LOC106124990), mRNA	85.975	713	100	0	574	1286	19	731	0	763
MSTRG.2413.1	XM_013320933.1	4-coumarate--CoA ligase 1-like (LOC106124361), mRNA	85.831	734	98	6	8	738	1028	1758	0	774
MSTRG.2417.1	XM_013321521.1	cullin-1 (LOC106124644), transcript variant X2, mRNA	91.353	1330	115	0	1	1330	1346	2675	0	1820
MSTRG.2421.1	XM_013321574.1	isochorismatase domain-containing protein 1-like (LOC106124667), transcript variant X3, mRNA	86.629	703	83	8	15	711	47	744	0	767
MSTRG.2421.2	XM_013321573.1	isochorismatase domain-containing protein 1-like (LOC106124667), transcript variant X2, mRNA	87.241	870	94	11	15	878	47	905	0	976
MSTRG.2423.1	XM_013305922.1	uncharacterized LOC106113188 (LOC106113188), partial mRNA	91.813	171	14	0	60	230	765	595	8.97e-63	239
MSTRG.2425.1	XM_013312349.1	venom serine carboxypeptidase-like (LOC106117864), mRNA	87.466	1460	179	4	1	1458	1458	1	0	1679
MSTRG.2426.1	XM_013311961.1	ATP-dependent RNA helicase WM6 (LOC106117591), mRNA	92.84	1634	100	6	4	1623	1	1631	0	2353
MSTRG.2427.1	XM_013312553.1	venom serine carboxypeptidase-like (LOC106118001), mRNA	89.227	1578	159	10	206	1775	1858	284	0	1962
MSTRG.2428.1	XM_013312014.1	cell division control protein 45 homolog (LOC106117632), mRNA	86.712	1761	215	11	1	1747	71	1826	0	1938
MSTRG.2434.2	XM_013312408.1	coronin-6 (LOC106117898), transcript variant X3, mRNA	90.553	1048	99	0	20	1067	525	1572	0	1387
MSTRG.2436.1	XM_013312586.1	transmembrane protein 56-A (LOC106118029), mRNA	84.211	1311	155	25	77	1353	1	1293	0	1227
MSTRG.2436.1	XM_013312586.1	transmembrane protein 56-A (LOC106118029), mRNA	92.553	94	7	0	1387	1480	1294	1387	2e-30	135
MSTRG.2438.1	XM_013312587.1	collagenase-like (LOC106118030), mRNA	84.809	1231	174	10	4	1223	102	1330	0	1225
MSTRG.2444.1	XM_013312005.1	cytochrome b-c1 complex subunit 6, mitochondrial-like (LOC106117626), mRNA	88.116	345	31	4	1	335	9	353	1.69e-111	401
MSTRG.2449.1	XM_013312275.1	serine/threonine-protein kinase TAO3-like (LOC106117819), transcript variant X5, mRNA	76.753	542	49	46	2809	3285	3641	4170	4.49e-59	231
MSTRG.2449.1	XM_013312275.1	serine/threonine-protein kinase TAO3-like (LOC106117819), transcript variant X5, mRNA	89.32	103	10	1	3617	3718	4404	4506	6.06e-28	128
MSTRG.2449.1	XM_013312275.1	serine/threonine-protein kinase TAO3-like (LOC106117819), transcript variant X5, mRNA	89.632	2228	219	5	5	2220	1266	3493	0	2824
MSTRG.2449.1	XM_013312275.1	serine/threonine-protein kinase TAO3-like (LOC106117819), transcript variant X5, mRNA	89.798	843	43	25	4152	4980	4700	5513	0	1040
MSTRG.2450.1	XM_013312274.1	serine/threonine-protein kinase TAO3-like (LOC106117819), transcript variant X4, mRNA	93.157	1213	78	3	7	1219	1	1208	0	1775
MSTRG.2451.2	XM_013312278.1	uncharacterized LOC106117823 (LOC106117823), mRNA	75.793	3466	744	85	178	3593	570	3990	0	1664
MSTRG.2453.1	XM_013312417.1	glutamic acid-rich protein (LOC106117905), transcript variant X2, mRNA	89.943	2625	251	7	1	2615	177	2798	0	3373
MSTRG.2453.2	XM_013312417.1	glutamic acid-rich protein (LOC106117905), transcript variant X2, mRNA	89.725	2433	236	8	170	2591	369	2798	0	3096
MSTRG.2455.1	XM_013312093.1	peptidoglycan-recognition protein LB-like (LOC106117688), transcript variant X2, mRNA	85.674	712	84	12	17	711	1	711	0	734
MSTRG.2457.1	XM_013312097.1	peptidoglycan-recognition protein LB-like (LOC106117694), transcript variant X2, mRNA	83.412	422	65	3	137	553	435	856	8.09e-107	387
MSTRG.2462.1	XM_013312583.1	delta-like protein 1 (LOC106118025), mRNA	89.531	831	84	1	5	832	714	1544	0	1050
MSTRG.2469.1	XM_013312003.1	cell cycle control protein 50A (LOC106117624), transcript variant X1, mRNA	86.492	533	57	5	15	546	1	519	1.99e-162	571
MSTRG.2470.1	XM_013312004.1	cell cycle control protein 50A (LOC106117624), transcript variant X2, mRNA	88.06	603	72	0	1	603	556	1158	0	715
MSTRG.2473.1	XM_013312341.1	apyrase-like (LOC106117857), mRNA	85.578	1262	170	11	1	1256	420	1675	0	1312
MSTRG.2485.1	XM_013312458.1	phosphatidylinositol transfer protein alpha isoform (LOC106117933), mRNA	75.605	992	91	83	1253	2130	2354	1400	1.64e-95	351
MSTRG.2486.1	XM_013312458.1	phosphatidylinositol transfer protein alpha isoform (LOC106117933), mRNA	93.623	988	61	2	2	987	1	988	0	1474
MSTRG.2489.1	XM_013312500.1	E3 ubiquitin-protein ligase SIAH1-like (LOC106117963), mRNA	81.36	456	81	4	168	621	396	849	3.17e-101	368
MSTRG.2494.1	XM_013312390.1	trichohyalin (LOC106117884), transcript variant X3, mRNA	89.11	1405	128	18	9	1396	2571	1175	0	1724
MSTRG.2495.1	XM_013312390.1	trichohyalin (LOC106117884), transcript variant X3, mRNA	86.933	375	47	1	1	375	315	687	5.09e-117	420
MSTRG.2498.1	XM_013312436.1	RILP-like protein homolog (LOC106117921), transcript variant X1, mRNA	85.862	580	71	7	783	1358	1135	1707	4.65e-172	606
MSTRG.2499.1	XM_013312438.1	RILP-like protein homolog (LOC106117921), transcript variant X3, mRNA	90.926	1102	94	2	12	1107	1	1102	0	1476
MSTRG.2500.1	XM_013312042.1	rabphilin-3A (LOC106117651), mRNA	86.209	1617	214	5	1	1611	277	1890	0	1742
MSTRG.2501.1	XM_013316411.1	fatty acid synthase (LOC106120940), mRNA	84.466	206	22	6	8229	8432	7815	8012	8.02e-48	195
MSTRG.2501.1	XM_013316411.1	fatty acid synthase (LOC106120940), mRNA	88.94	3942	392	19	141	4055	181	4105	0	4824
MSTRG.2501.1	XM_013316411.1	fatty acid synthase (LOC106120940), mRNA	88.835	3502	293	50	4483	7935	4089	7541	0	4211
MSTRG.2504.1	XM_013316412.1	reticulon-4-interacting protein 1, mitochondrial-like (LOC106120941), mRNA	81.395	602	83	18	151	723	231	832	4.62e-130	464
MSTRG.2509.1	XM_013316658.1	uncharacterized LOC106121151 (LOC106121151), transcript variant X2, mRNA	84.836	1220	165	15	25	1231	1593	2805	0	1210
MSTRG.2516.1	XM_013316416.1	longitudinals lacking protein, isoforms F/I/K/T-like (LOC106120946), mRNA	88.8	125	10	3	2867	2987	3552	3676	1.39e-34	150
MSTRG.2516.1	XM_013316416.1	longitudinals lacking protein, isoforms F/I/K/T-like (LOC106120946), mRNA	91.312	1692	71	27	990	2642	1776	3430	0	2241
MSTRG.2516.1	XM_013316416.1	longitudinals lacking protein, isoforms F/I/K/T-like (LOC106120946), mRNA	93.852	976	55	1	21	991	1	976	0	1465
MSTRG.2517.1	XM_013316665.1	cytochrome c oxidase assembly protein COX11, mitochondrial (LOC106121156), mRNA	84.773	880	114	15	120	996	28	890	0	865
MSTRG.2518.1	XM_013316530.1	cytosolic Fe-S cluster assembly factor nubp1-A (LOC106121046), mRNA	84.985	1332	149	31	2	1299	1	1315	0	1304
MSTRG.2519.1	XM_013316962.1	FAD-linked sulfhydryl oxidase ALR (LOC106121338), mRNA	87.071	758	89	7	7	756	4	760	0	848
MSTRG.2521.1	XM_013316983.1	serine/arginine-rich splicing factor 4 (LOC106121352), mRNA	91.2	125	10	1	16	139	1	125	2.61e-41	169
MSTRG.2521.2	XM_013316983.1	serine/arginine-rich splicing factor 4 (LOC106121352), mRNA	88.125	2240	221	23	16	2226	1	2224	0	2621
MSTRG.2527.1	XM_013316730.1	brefeldin A-inhibited guanine nucleotide-exchange protein 1 (LOC106121200), mRNA	92.602	5434	391	7	10	5434	1	5432	0	7797
MSTRG.2529.1	XM_013316919.1	adenylate cyclase type 2-like (LOC106121310), mRNA	88.931	524	54	3	1	520	3146	3669	0	643
MSTRG.2530.1	XM_013316919.1	adenylate cyclase type 2-like (LOC106121310), mRNA	87.124	1530	188	4	1	1521	277	1806	0	1725
MSTRG.2530.1	XM_013316919.1	adenylate cyclase type 2-like (LOC106121310), mRNA	87.245	1176	141	5	1528	2694	1906	3081	0	1332
MSTRG.2532.1	XM_013316797.1	uncharacterized LOC106121242 (LOC106121242), transcript variant X2, mRNA	94.327	899	51	0	6	904	17	915	0	1378
MSTRG.2532.2	XM_013316796.1	uncharacterized LOC106121242 (LOC106121242), transcript variant X1, mRNA	86.424	1591	111	47	6	1547	17	1551	0	1644
MSTRG.2532.2	XM_013316796.1	uncharacterized LOC106121242 (LOC106121242), transcript variant X1, mRNA	87.316	339	20	13	1580	1903	1549	1879	3.6e-100	366
MSTRG.2535.1	XM_013317154.1	ancient ubiquitous protein 1-like (LOC106121468), mRNA	87.805	943	92	15	5	927	4	943	0	1083
MSTRG.2537.3	XM_013316836.1	facilitated trehalose transporter Tret1 (LOC106121261), transcript variant X4, mRNA	84.962	133	13	5	2669	2796	2877	3007	2.73e-28	128
MSTRG.2537.3	XM_013316836.1	facilitated trehalose transporter Tret1 (LOC106121261), transcript variant X4, mRNA	88.751	2409	228	26	38	2418	9	2402	0	2907
MSTRG.2537.7	XM_013316834.1	facilitated trehalose transporter Tret1 (LOC106121261), transcript variant X2, mRNA	88.765	2412	228	26	38	2421	8	2404	0	2913
MSTRG.2539.1	XM_013316887.1	TBC1 domain family member 12-like (LOC106121288), mRNA	85.07	355	31	9	1377	1712	2458	2107	5.44e-93	342
MSTRG.2540.1	XM_013316887.1	TBC1 domain family member 12-like (LOC106121288), mRNA	89.829	1229	122	3	39	1266	1	1227	0	1574
MSTRG.2547.1	XM_013316807.1	myc proto-oncogene protein (LOC106121250), transcript variant X1, mRNA	89.53	4508	257	101	1	4382	37	4455	0	5511
MSTRG.2552.1	XM_013316562.1	U1 small nuclear ribonucleoprotein A (LOC106121070), mRNA	92.221	707	55	0	236	942	172	878	0	1002
MSTRG.2555.2	XM_013316424.1	uncharacterized LOC106120954 (LOC106120954), partial mRNA	88.797	482	45	2	801	1282	2098	2570	4.93e-165	582
MSTRG.2555.2	XM_013316424.1	uncharacterized LOC106120954 (LOC106120954), partial mRNA	90.235	1106	90	13	1748	2853	2832	3919	0	1428
MSTRG.2555.2	XM_013316424.1	uncharacterized LOC106120954 (LOC106120954), partial mRNA	90.681	279	26	0	1229	1507	2553	2831	1.16e-101	372
MSTRG.2557.1	XM_013316764.1	uncharacterized LOC106121222 (LOC106121222), mRNA	88.24	1131	115	13	1	1128	6	1121	0	1336
MSTRG.2558.1	XM_013316892.1	WW domain-binding protein 2 (LOC106121292), mRNA	80.248	886	103	46	555	1407	805	1651	6.77e-171	601
MSTRG.2558.1	XM_013316892.1	WW domain-binding protein 2 (LOC106121292), mRNA	85.788	584	78	4	7	586	224	806	8.69e-175	614
MSTRG.2563.1	XM_013316804.1	eukaryotic translation initiation factor 3 subunit L (LOC106121247), mRNA	90.132	1368	134	1	1	1368	34	1400	0	1777
MSTRG.2564.1	XM_013316805.1	uncharacterized protein C7orf50 homolog (LOC106121248), mRNA	85.642	787	87	14	624	1389	831	50	0	804
MSTRG.2565.1	XM_013316997.1	neurofilament heavy polypeptide-like (LOC106121359), mRNA	81.47	1565	144	89	1537	3005	1610	3124	0	1149
MSTRG.2565.1	XM_013316997.1	neurofilament heavy polypeptide-like (LOC106121359), mRNA	89.679	1560	129	24	1	1534	14	1567	0	1960
MSTRG.2567.1	XM_013316851.1	splicing factor 3B subunit 3 (LOC106121267), mRNA	89.75	1600	160	3	7	1603	1	1599	0	2043
MSTRG.2567.1	XM_013316851.1	splicing factor 3B subunit 3 (LOC106121267), mRNA	89.801	1157	118	0	1649	2805	1598	2754	0	1483
MSTRG.2567.2	XM_013316851.1	splicing factor 3B subunit 3 (LOC106121267), mRNA	89.764	2755	278	3	7	2758	1	2754	0	3522
MSTRG.2568.1	XM_013317076.1	protein extra-macrochaetae (LOC106121408), mRNA	91.859	1081	81	5	3	1081	1	1076	0	1502
MSTRG.2570.1	XM_013317024.1	cysteine synthase-like (LOC106121374), mRNA	89.32	1264	122	8	159	1419	1459	206	0	1574
MSTRG.2571.1	XM_013316853.1	esterase FE4-like (LOC106121269), mRNA	88.03	1579	189	0	1	1579	78	1656	0	1869
MSTRG.2575.1	XM_013316624.1	uncharacterized LOC106121122 (LOC106121122), mRNA	87.292	842	84	7	12	848	1	824	0	941
MSTRG.2581.1	XM_013317048.1	ATP-binding cassette sub-family G member 4 (LOC106121389), mRNA	87.986	1132	136	0	142	1273	249	1380	0	1338
MSTRG.2582.1	XM_013316481.1	serine/threonine-protein kinase RIO1 (LOC106121009), mRNA	87.478	1677	168	14	23	1669	16	1680	0	1895
MSTRG.2583.1	XM_013317170.1	multiple C2 and transmembrane domain-containing protein 1-like (LOC106121482), mRNA	90	440	44	0	47	486	1807	2246	6.52e-162	569
MSTRG.2584.1	XM_013317170.1	multiple C2 and transmembrane domain-containing protein 1-like (LOC106121482), mRNA	84.752	846	114	8	1	834	112	954	0	833
MSTRG.2584.1	XM_013317170.1	multiple C2 and transmembrane domain-containing protein 1-like (LOC106121482), mRNA	87.043	301	38	1	900	1200	946	1245	4.9e-92	339
MSTRG.2586.1	XM_013316774.1	cytochrome P450 6B2-like (LOC106121230), mRNA	86.247	1905	231	22	1	1880	50	1948	0	2037
MSTRG.2587.1	XM_013316776.1	collagen alpha-1(IX) chain-like (LOC106121231), mRNA	85.35	1372	188	7	1	1370	1136	2496	0	1408
MSTRG.2591.1	XM_013316762.1	mitochondrial carrier homolog 2-like (LOC106121221), mRNA	92.175	1163	89	2	14	1175	1	1162	0	1642
MSTRG.2596.1	XM_013317087.1	tyrosine-protein kinase Src64B (LOC106121419), transcript variant X1, mRNA	88.21	2833	239	43	41	2805	32	2837	0	3293
MSTRG.2601.1	XM_013316989.1	protein N-terminal asparagine amidohydrolase (LOC106121355), transcript variant X2, mRNA	86.81	1213	145	8	1	1199	12	1223	0	1339
MSTRG.2601.2	XM_013316991.1	protein N-terminal asparagine amidohydrolase (LOC106121355), transcript variant X4, mRNA	85.194	1209	148	15	308	1497	1	1197	0	1212
MSTRG.2601.3	XM_013316990.1	protein N-terminal asparagine amidohydrolase (LOC106121355), transcript variant X3, mRNA	87.828	953	116	0	196	1148	246	1198	0	1118
MSTRG.2607.1	XM_013317010.1	zinc finger protein 660-like (LOC106121366), transcript variant X1, mRNA	83.651	367	28	21	2760	3107	2629	2982	7.84e-85	316
MSTRG.2607.1	XM_013317010.1	zinc finger protein 660-like (LOC106121366), transcript variant X1, mRNA	88.413	2451	256	17	42	2469	183	2628	0	2928
MSTRG.2623.1	XM_013316561.1	prolactin-releasing peptide receptor-like (LOC106121069), mRNA	89.756	1679	143	19	10	1662	81	1756	0	2121
MSTRG.2626.1	XM_013317118.1	drebrin-like protein (LOC106121440), mRNA	87.813	919	106	2	853	1765	808	1726	0	1072
MSTRG.2626.1	XM_013317118.1	drebrin-like protein (LOC106121440), mRNA	90.013	781	78	0	7	787	1	781	0	1011
MSTRG.2627.2	XM_013317009.1	RAB6-interacting golgin (LOC106121364), mRNA	87.986	566	57	7	266	827	731	1289	0	658
MSTRG.2632.1	XM_013317037.1	uncharacterized LOC106121380 (LOC106121380), transcript variant X2, mRNA	92.755	911	56	3	22	928	1	905	0	1308
MSTRG.2634.1	XM_013316966.1	methyltransferase-like protein 9 (LOC106121340), transcript variant X2, mRNA	86.894	969	119	6	23	988	1	964	0	1079
MSTRG.2635.1	XM_013316727.1	zinc finger homeobox protein 3 (LOC106121198), transcript variant X3, mRNA	93.084	8285	564	3	1	8279	440	8721	0	12116
MSTRG.2636.1	XM_013316728.1	zinc finger homeobox protein 3 (LOC106121198), transcript variant X4, mRNA	93.827	243	10	4	1	238	243	1	1.97e-99	361
MSTRG.2638.1	XM_013316573.1	uncharacterized LOC106121079 (LOC106121079), mRNA	87.542	883	105	5	32	912	26	905	0	1016
MSTRG.2640.1	XM_013317056.1	selenium-binding protein 1-A (LOC106121395), mRNA	85.768	534	68	5	47	579	3	529	1.63e-158	558
MSTRG.2640.2	XM_013317056.1	selenium-binding protein 1-A (LOC106121395), mRNA	86.635	419	56	0	278	696	111	529	4.43e-130	464
MSTRG.2641.1	XM_013317224.1	cysteine and histidine-rich protein 1-like (LOC106121523), transcript variant X1, mRNA	90.511	548	50	2	312	857	221	768	0	723
MSTRG.2641.1	XM_013317224.1	cysteine and histidine-rich protein 1-like (LOC106121523), transcript variant X1, mRNA	94.298	228	11	2	1272	1498	1338	1564	1.04e-94	348
MSTRG.2641.3	XM_013317224.1	cysteine and histidine-rich protein 1-like (LOC106121523), transcript variant X1, mRNA	91.254	869	73	1	358	1223	1	869	0	1181
MSTRG.2642.1	XM_013316975.1	ADP-ribosylation factor-like protein 4C (LOC106121345), mRNA	86.65	412	15	11	2384	2755	2469	2880	3.95e-116	420
MSTRG.2642.1	XM_013316975.1	ADP-ribosylation factor-like protein 4C (LOC106121345), mRNA	91.241	1861	137	16	1	1851	66	1910	0	2510
MSTRG.2645.1	XM_013316791.1	histone deacetylase Rpd3 (LOC106121238), mRNA	76.647	334	48	18	2951	3257	2775	3105	4.05e-37	158
MSTRG.2645.1	XM_013316791.1	histone deacetylase Rpd3 (LOC106121238), mRNA	83.13	575	72	16	1205	1763	1299	1864	1.62e-140	501
MSTRG.2645.1	XM_013316791.1	histone deacetylase Rpd3 (LOC106121238), mRNA	90.649	1187	110	1	1	1187	21	1206	0	1576
MSTRG.2649.1	XM_013316688.1	ubiquinone biosynthesis protein COQ9, mitochondrial-like (LOC106121173), transcript variant X2, mRNA	89.941	1024	92	7	41	1056	53	1073	0	1310
MSTRG.2655.1	XM_013316695.1	60S ribosomal protein L14 (LOC106121179), mRNA	94.617	613	33	0	30	642	36	648	0	950
MSTRG.2657.2	XM_013316781.1	activating transcription factor of chaperone (LOC106121235), transcript variant X2, mRNA	89.639	1274	115	8	423	1694	360	1618	0	1605
MSTRG.2667.2	XM_013316844.1	3-phosphoinositide-dependent protein kinase 1 (LOC106121263), mRNA	91.339	3106	220	30	1	3069	6	3099	0	4200
MSTRG.2673.1	XM_013316558.1	gamma-glutamyl hydrolase A-like (LOC106121066), mRNA	88.578	1287	131	11	143	1415	115	1399	0	1548
MSTRG.2678.1	XM_013317081.1	E3 ubiquitin-protein ligase FANCL (LOC106121412), transcript variant X2, mRNA	88.525	183	18	1	246	425	878	696	7.67e-56	219
MSTRG.2679.1	XM_013317079.1	cytochrome b-c1 complex subunit 2, mitochondrial-like (LOC106121411), mRNA	88.386	1326	151	1	1	1323	7	1332	0	1592
MSTRG.2681.1	XM_013316676.1	purine nucleoside phosphorylase (LOC106121164), transcript variant X2, mRNA	79.577	284	41	12	1581	1854	1204	1480	2.99e-46	187
MSTRG.2681.1	XM_013316676.1	purine nucleoside phosphorylase (LOC106121164), transcript variant X2, mRNA	90.468	1112	97	5	258	1360	2	1113	0	1458
MSTRG.2681.2	XM_013316675.1	purine nucleoside phosphorylase (LOC106121164), transcript variant X1, mRNA	79.577	284	41	12	1396	1669	1224	1500	2.69e-46	187
MSTRG.2681.2	XM_013316675.1	purine nucleoside phosphorylase (LOC106121164), transcript variant X1, mRNA	90.556	1133	98	5	52	1175	1	1133	0	1491
MSTRG.2684.1	XM_013316681.1	programmed cell death protein 5 (LOC106121168), mRNA	85.599	618	75	9	1	611	9	619	0	636
MSTRG.2685.1	XM_013316674.1	lipase 3-like (LOC106121163), mRNA	88.603	1281	135	5	71	1350	12	1282	0	1546
MSTRG.2686.1	XM_013316672.1	lipase 3-like (LOC106121161), mRNA	88.684	1299	147	0	87	1385	19	1317	0	1585
MSTRG.2690.1	XM_013316960.1	actin cytoskeleton-regulatory complex protein PAN1 (LOC106121336), mRNA	87.132	1088	116	11	1	1072	52	1131	0	1212
MSTRG.2692.1	XM_013317104.1	sodium/hydrogen exchanger 8 (LOC106121430), mRNA	89.281	2211	231	6	50	2256	31	2239	0	2765
MSTRG.2694.1	XM_013317234.1	acyl-protein thioesterase 1 (LOC106121526), mRNA	86.674	908	97	12	89	994	88	973	0	985
MSTRG.2698.1	XM_013316860.1	uncharacterized LOC106121275 (LOC106121275), mRNA	81.421	366	30	17	1236	1563	165	530	1.69e-69	265
MSTRG.2698.1	XM_013316860.1	uncharacterized LOC106121275 (LOC106121275), mRNA	86.003	593	75	3	1779	2364	520	1111	5.2e-179	628
MSTRG.2699.1	XM_013316861.1	rutC family protein HP_0944 (LOC106121276), mRNA	89.574	681	65	5	420	1098	60	736	0	859
MSTRG.2703.1	XM_013316859.1	U3 small nucleolar RNA-associated protein 14-like (LOC106121274), mRNA	93.234	872	57	2	45	916	1	870	0	1282
MSTRG.2710.1	XM_013316700.1	dehydrogenase/reductase SDR family member 4 (LOC106121186), mRNA	89.485	932	86	7	89	1013	58	984	0	1168
MSTRG.2714.1	XM_013316816.1	glutamate receptor ionotropic, NMDA 2B (LOC106121255), transcript variant X1, mRNA	91.773	3829	288	15	831	4644	166	3982	0	5301
MSTRG.2714.2	XR_001228046.1	glutamate receptor ionotropic, NMDA 2B (LOC106121255), transcript variant X4, misc_RNA	91.787	3738	284	13	831	4553	166	3895	0	5180
MSTRG.2716.2	XM_013316742.1	ganglioside-induced differentiation-associated protein 1 (LOC106121208), transcript variant X2, mRNA	89.546	1454	113	22	27	1450	9	1453	0	1807
MSTRG.2720.1	XM_013316591.1	uncharacterized protein C16orf52 homolog A (LOC106121092), mRNA	90.924	628	46	10	124	744	163	786	0	833
MSTRG.2721.1	XR_001228057.1	uncharacterized LOC106121512 (LOC106121512), transcript variant X2, misc_RNA	90.215	1022	84	10	42	1047	9	1030	0	1319
MSTRG.2721.2	XM_013317206.1	uncharacterized LOC106121512 (LOC106121512), transcript variant X1, mRNA	88.99	1099	99	16	23	1101	9	1105	0	1339
MSTRG.2722.1	XM_013316953.1	sodium/potassium-transporting ATPase subunit alpha-like (LOC106121330), transcript variant X2, mRNA	86.714	1701	176	38	1	1688	1646	3309	0	1844
MSTRG.2723.1	XM_013316953.1	sodium/potassium-transporting ATPase subunit alpha-like (LOC106121330), transcript variant X2, mRNA	89.083	458	50	0	276	733	828	1285	9.76e-162	569
MSTRG.2724.1	XM_013316909.1	enoyl-CoA delta isomerase 2, mitochondrial (LOC106121302), transcript variant X2, mRNA	85.885	751	101	5	156	903	131	879	0	795
MSTRG.2726.1	XM_013316910.1	TPPP family protein CG45057 (LOC106121303), mRNA	88.093	907	84	13	1	889	53	953	0	1055
MSTRG.2734.3	XM_013316732.1	altered inheritance of mitochondria protein 21 (LOC106121202), mRNA	81.644	365	45	13	182	533	2993	3348	3.79e-75	283
MSTRG.2736.1	XM_013316732.1	altered inheritance of mitochondria protein 21 (LOC106121202), mRNA	87.538	2632	283	22	1	2599	1	2620	0	3001
MSTRG.2748.2	XM_013316744.1	verprolin (LOC106121210), mRNA	90.79	2823	233	13	21	2840	1	2799	0	3747
MSTRG.2751.1	XM_013316613.1	meiotic recombination protein DMC1/LIM15 homolog (LOC106121113), mRNA	90.102	788	78	0	2	789	242	1029	0	1024
MSTRG.2758.1	XM_013317084.1	N-alpha-acetyltransferase 60 (LOC106121417), mRNA	81.907	409	44	21	3473	3865	3915	4309	2.08e-85	318
MSTRG.2758.1	XM_013317084.1	N-alpha-acetyltransferase 60 (LOC106121417), mRNA	82.011	378	41	12	2683	3057	2881	3234	9.76e-79	296
MSTRG.2758.1	XM_013317084.1	N-alpha-acetyltransferase 60 (LOC106121417), mRNA	84.731	1336	145	32	16	1320	3	1310	0	1282
MSTRG.2768.1	XM_013317045.1	uncharacterized LOC106121387 (LOC106121387), mRNA	84.87	1659	225	21	680	2331	15	1654	0	1650
MSTRG.2769.1	XM_013316951.1	glycogen-binding subunit 76A (LOC106121329), transcript variant X4, mRNA	84.911	338	49	2	273	609	191	527	1.74e-92	340
MSTRG.2769.1	XM_013316951.1	glycogen-binding subunit 76A (LOC106121329), transcript variant X4, mRNA	88.571	910	101	1	619	1525	582	1491	0	1101
MSTRG.2770.1	XM_013317015.1	SRSF protein kinase 3 (LOC106121367), mRNA	93.718	2722	145	14	29	2733	2757	45	0	4056
MSTRG.2772.1	XM_013316503.1	pyrimidodiazepine synthase-like (LOC106121024), mRNA	86.19	1021	124	15	16	1022	1	1018	0	1088
MSTRG.2780.1	XM_013317041.1	breast cancer anti-estrogen resistance protein 1 (LOC106121382), transcript variant X3, mRNA	77.88	651	94	30	2557	3184	2630	3253	1.55e-97	359
MSTRG.2780.1	XM_013317041.1	breast cancer anti-estrogen resistance protein 1 (LOC106121382), transcript variant X3, mRNA	90.209	2196	191	12	8	2181	1	2194	0	2843
MSTRG.2785.1	XM_013316928.1	ataxin-1-like (LOC106121316), mRNA	86.842	494	39	11	2954	3435	2561	3040	1.26e-148	529
MSTRG.2785.1	XM_013316928.1	ataxin-1-like (LOC106121316), mRNA	87.5	232	12	11	2212	2426	2076	2307	3.06e-65	252
MSTRG.2785.1	XM_013316928.1	ataxin-1-like (LOC106121316), mRNA	88.268	1969	175	36	58	1993	1	1946	0	2305
MSTRG.2787.1	XM_013316545.1	anamorsin homolog (LOC106121056), mRNA	89.73	555	56	1	237	791	231	784	0	708
MSTRG.2795.1	XM_013316626.1	uncharacterized LOC106121126 (LOC106121126), mRNA	85.35	1884	259	8	21	1894	42	1918	0	1934
MSTRG.2796.1	XM_013317109.1	protein phosphatase 1 regulatory subunit 16A (LOC106121434), transcript variant X2, mRNA	87.337	1382	168	4	1	1379	19	1396	0	1576
MSTRG.2799.1	XM_013316515.1	peptide methionine sulfoxide reductase (LOC106121036), mRNA	89.886	613	60	2	1	611	10	622	0	787
MSTRG.2801.1	XM_013316510.1	palmitoyl-protein thioesterase 1 (LOC106121030), mRNA	87.988	1024	115	7	53	1070	93	1114	0	1203
MSTRG.2807.2	XM_013316811.1	rab11 family-interacting protein 4A (LOC106121253), transcript variant X2, mRNA	89.231	1495	139	8	335	1814	1	1488	0	1849
MSTRG.2813.1	XM_013316753.1	protein disulfide-isomerase (LOC106121216), mRNA	93.106	1291	89	0	1	1291	8	1298	0	1892
MSTRG.2815.1	XM_013316753.1	protein disulfide-isomerase (LOC106121216), mRNA	88.418	354	26	7	1	340	1406	1758	1e-114	412
MSTRG.2817.1	XM_013316752.1	target of Myb protein 1 (LOC106121215), mRNA	84.691	1019	111	32	8	996	613	1616	0	976
MSTRG.2818.1	XM_013316752.1	target of Myb protein 1 (LOC106121215), mRNA	94.444	486	27	0	1	486	24	509	0	749
MSTRG.2820.1	XM_013317198.1	enoyl-CoA delta isomerase 1, mitochondrial-like (LOC106121507), mRNA	88.646	731	83	0	1	731	205	935	0	891
MSTRG.2821.1	XM_013317199.1	nuclear envelope phosphatase-regulatory subunit 1 homolog (LOC106121508), transcript variant X1, mRNA	90.549	455	42	1	1	454	166	620	2.07e-171	601
MSTRG.2822.1	XM_013317107.1	protein FAM49A (LOC106121433), mRNA	90.323	992	90	4	13	1002	17	1004	0	1295
MSTRG.2829.1	XM_013317073.1	glutamic acid-rich protein-like (LOC106121406), transcript variant X4, mRNA	89.547	574	48	5	35	596	1	574	0	717
MSTRG.2829.2	XM_013317073.1	glutamic acid-rich protein-like (LOC106121406), transcript variant X4, mRNA	89.199	574	47	6	35	593	1	574	0	702
MSTRG.2831.1	XM_013316635.1	supervillin (LOC106121130), transcript variant X5, mRNA	86.661	1147	97	31	5	1105	5403	6539	0	1219
MSTRG.2833.1	XM_013316637.1	uncharacterized LOC106121131 (LOC106121131), transcript variant X2, mRNA	82.904	544	68	12	3015	3538	4707	5245	7.3e-130	466
MSTRG.2833.1	XM_013316637.1	uncharacterized LOC106121131 (LOC106121131), transcript variant X2, mRNA	91.581	3017	252	2	1	3016	351	3366	0	4163
MSTRG.2840.1	XM_013316484.1	islet cell autoantigen 1 (LOC106121013), mRNA	87.625	1301	148	8	7	1300	168	1462	0	1498
MSTRG.2842.1	XM_013316863.1	cyclin-dependent kinase 14 (LOC106121277), transcript variant X2, mRNA	91.054	939	84	0	1	939	656	1594	0	1269
MSTRG.2844.1	XM_013317151.1	armadillo repeat-containing protein 8-like (LOC106121466), transcript variant X1, mRNA	83.423	555	71	14	1	540	1712	2260	3.73e-139	496
MSTRG.2845.1	XM_013317152.1	armadillo repeat-containing protein 8-like (LOC106121466), transcript variant X2, mRNA	87.489	1135	138	2	5	1139	1	1131	0	1306
MSTRG.2847.1	XM_013317127.1	sphingosine kinase 1-like (LOC106121444), mRNA	90.233	2232	198	18	1	2218	39	2264	0	2896
MSTRG.2850.2	XM_013316749.1	maternal protein tudor-like (LOC106121214), transcript variant X4, mRNA	85.134	2166	263	34	4623	6748	4843	6989	0	2161
MSTRG.2850.2	XM_013316749.1	maternal protein tudor-like (LOC106121214), transcript variant X4, mRNA	88.452	4624	494	19	1	4605	11	4613	0	5544
MSTRG.2850.4	XM_013316746.1	maternal protein tudor-like (LOC106121214), transcript variant X1, mRNA	85.134	2166	263	34	4773	6898	4996	7142	0	2161
MSTRG.2850.4	XM_013316746.1	maternal protein tudor-like (LOC106121214), transcript variant X1, mRNA	88.668	4774	501	19	1	4755	14	4766	0	5782
MSTRG.2853.1	XM_013316773.1	60S ribosomal protein L18 (LOC106121229), mRNA	92.702	644	46	1	1	644	38	680	0	928
MSTRG.2855.1	XM_013317179.1	cytochrome c1, heme protein, mitochondrial (LOC106121489), mRNA	92.147	1337	95	6	16	1343	1	1336	0	1879
MSTRG.2856.1	XM_013317161.1	protein arginine N-methyltransferase 7 (LOC106121473), transcript variant X3, mRNA	87.092	2146	275	2	100	2244	68	2212	0	2427
MSTRG.2859.1	XM_013316972.1	uncharacterized LOC106121342 (LOC106121342), transcript variant X3, mRNA	86.939	735	79	9	1	722	621	1351	0	809
MSTRG.2869.1	XM_013316528.1	NADH dehydrogenase [ubiquinone] flavoprotein 2, mitochondrial (LOC106121044), mRNA	89.037	903	88	8	3	900	7	903	0	1109
MSTRG.2875.1	XM_013316874.1	beta-1,3-glucan-binding protein-like (LOC106121282), mRNA	86.522	690	88	3	1	685	847	1536	0	754
MSTRG.2875.3	XM_013316874.1	beta-1,3-glucan-binding protein-like (LOC106121282), mRNA	82.836	1509	234	18	6	1501	1	1497	0	1328
MSTRG.2876.1	XM_013316874.1	beta-1,3-glucan-binding protein-like (LOC106121282), mRNA	86.425	221	27	3	7	224	1550	1330	8.75e-63	239
MSTRG.2879.1	XM_013316445.1	uncharacterized LOC106120975 (LOC106120975), mRNA	82.934	334	57	0	5	338	2643	2976	2.43e-81	302
MSTRG.2880.1	XM_013317132.1	beta-1,3-glucan-binding protein-like (LOC106121449), mRNA	81.579	380	64	2	83	459	401	777	1.42e-83	309
MSTRG.2881.1	XM_013317132.1	beta-1,3-glucan-binding protein-like (LOC106121449), mRNA	86.807	667	83	4	3	665	839	1504	0	739
MSTRG.2883.1	XM_013316976.1	beta-1,3-glucan-binding protein-like (LOC106121347), mRNA	88.309	1360	156	1	2	1361	216	1572	0	1628
MSTRG.2884.1	XM_013316977.1	beta-1,3-glucan-binding protein-like (LOC106121348), mRNA	85.053	843	124	2	3	844	784	1625	0	857
MSTRG.2885.1	XM_013317247.1	beta-1,3-glucan-binding protein-like (LOC106121539), mRNA	77.725	211	46	1	1267	1476	1243	1453	1.43e-28	128
MSTRG.2885.2	XM_013317247.1	beta-1,3-glucan-binding protein-like (LOC106121539), mRNA	77.725	211	46	1	1260	1469	1243	1453	1.42e-28	128
MSTRG.2886.1	XM_013317247.1	beta-1,3-glucan-binding protein-like (LOC106121539), mRNA	82.908	1451	237	10	1	1447	10	1453	0	1295
MSTRG.2888.2	XM_013317110.1	protein lifeguard 1-like (LOC106121435), transcript variant X1, mRNA	86.731	1138	131	8	17	1135	27	1163	0	1247
MSTRG.2896.1	XM_013316911.1	probable cytosolic oligopeptidase A (LOC106121304), mRNA	88.816	2298	254	1	3	2297	1	2298	0	2817
MSTRG.2905.1	XM_013316939.1	ER membrane protein complex subunit 8/9 homolog (LOC106121323), mRNA	86.944	674	86	2	25	697	107	779	0	756
MSTRG.2909.1	XM_013316473.1	translocon-associated protein subunit alpha (LOC106121002), mRNA	90.4	1250	102	12	15	1247	1	1249	0	1628
MSTRG.2910.1	XR_001228061.1	uncharacterized LOC106121624 (LOC106121624), ncRNA	91.743	327	21	2	60	380	5	331	6.95e-126	449
MSTRG.2914.1	XM_013316584.1	uncharacterized LOC106121089 (LOC106121089), mRNA	83.056	1263	210	4	10	1272	11	1269	0	1144
MSTRG.2915.1	XM_013316560.1	uncharacterized LOC106121068 (LOC106121068), mRNA	84.53	905	138	2	50	953	40	943	0	894
MSTRG.2917.1	XM_013320184.1	uncharacterized LOC106123778 (LOC106123778), mRNA	83.756	197	32	0	1198	1394	363	559	2.9e-46	187
MSTRG.2917.1	XM_013320184.1	uncharacterized LOC106123778 (LOC106123778), mRNA	86.607	112	11	3	1080	1189	8	117	2.98e-26	121
MSTRG.2928.1	XM_013316494.1	ATP synthase subunit d, mitochondrial (LOC106121018), mRNA	86.538	624	82	1	15	636	25	648	0	686
MSTRG.2929.1	XM_013317244.1	protein trapped in endoderm-1 (LOC106121535), transcript variant X2, mRNA	90	1340	113	10	4	1328	141	1474	0	1712
MSTRG.2939.1	XM_013317130.1	alcohol dehydrogenase class-3 (LOC106121447), mRNA	88.336	1406	152	8	7	1409	1626	230	0	1677
MSTRG.2946.1	XM_013316719.1	octopamine receptor 1 (LOC106121194), mRNA	90.023	882	81	3	95	969	910	1791	0	1134
MSTRG.2956.1	XM_013310110.1	complexin (LOC106116326), transcript variant X1, mRNA	73.295	689	70	64	3304	3884	3298	3980	3.82e-34	148
MSTRG.2956.1	XM_013310110.1	complexin (LOC106116326), transcript variant X1, mRNA	85.117	1028	83	41	4125	5089	4278	5298	0	987
MSTRG.2956.1	XM_013310110.1	complexin (LOC106116326), transcript variant X1, mRNA	86.528	3229	261	100	16	3118	1	3181	0	3393
MSTRG.2960.1	XM_013310207.1	clathrin interactor 1 (LOC106116385), transcript variant X2, mRNA	86.498	474	64	0	1	474	193	666	1.77e-147	521
MSTRG.2961.1	XM_013310207.1	clathrin interactor 1 (LOC106116385), transcript variant X2, mRNA	80.364	550	77	15	1	536	746	1278	6.26e-107	388
MSTRG.2961.1	XM_013310207.1	clathrin interactor 1 (LOC106116385), transcript variant X2, mRNA	82.808	698	87	16	486	1155	1272	1964	1.24e-168	593
MSTRG.2964.1	XM_013309812.1	shootin-1-like (LOC106116073), mRNA	86.156	614	85	0	20	633	1433	2046	0	664
MSTRG.2965.1	XM_013316858.1	E3 ubiquitin-protein ligase RNF146-A (LOC106121273), transcript variant X2, mRNA	78.857	175	25	9	824	991	1156	1325	2.35e-22	108
MSTRG.2966.1	XM_013310146.1	aminopeptidase N-like (LOC106116353), transcript variant X2, mRNA	83.696	184	21	6	1781	1955	2812	2995	1.49e-39	165
MSTRG.2966.1	XM_013310146.1	aminopeptidase N-like (LOC106116353), transcript variant X2, mRNA	90.222	225	22	0	2	226	2587	2811	1.82e-78	294
MSTRG.2967.1	XM_013310146.1	aminopeptidase N-like (LOC106116353), transcript variant X2, mRNA	89.43	596	63	0	7	602	1847	2442	0	752
MSTRG.2968.1	XM_013310146.1	aminopeptidase N-like (LOC106116353), transcript variant X2, mRNA	88.547	1659	187	1	47	1702	2	1660	0	2008
MSTRG.2973.1	XM_013309869.1	succinate dehydrogenase [ubiquinone] iron-sulfur subunit, mitochondrial (LOC106116130), mRNA	82.855	1394	157	42	5	1382	18	1345	0	1175
MSTRG.2979.1	XM_013309932.1	translocator protein-like (LOC106116183), mRNA	85.925	611	80	5	9	616	54	661	0	647
MSTRG.2980.2	XM_013310330.1	translocator protein-like (LOC106116467), transcript variant X3, mRNA	85.036	695	95	8	237	926	2	692	0	699
MSTRG.2980.3	XM_013310327.1	translocator protein-like (LOC106116467), transcript variant X1, mRNA	84.538	595	84	7	172	760	105	697	1.63e-165	582
MSTRG.2984.1	XM_013309888.1	TGF-beta-activated kinase 1 and MAP3K7-binding protein 1-like (LOC106116144), mRNA	86.725	1484	190	6	48	1527	11	1491	0	1642
MSTRG.2985.1	XM_013309866.1	transcription factor BTF3 homolog 4-like (LOC106116126), mRNA	94.314	598	29	2	137	729	66	663	0	911
MSTRG.2985.1	XM_013309866.1	transcription factor BTF3 homolog 4-like (LOC106116126), mRNA	100	47	0	0	1	47	24	70	2.13e-16	87.9
MSTRG.2985.2	XM_013309866.1	transcription factor BTF3 homolog 4-like (LOC106116126), mRNA	94.844	640	28	2	1	635	24	663	0	994
MSTRG.2988.1	XM_013309961.1	homeotic protein empty spiracles-like (LOC106116206), mRNA	88.212	1018	101	6	205	1203	1	1018	0	1197
MSTRG.3001.1	XM_013310320.1	uncharacterized LOC106116463 (LOC106116463), mRNA	77.196	2539	451	84	597	3092	528	2981	0	1363
MSTRG.3025.1	XM_013314234.1	arrestin domain-containing protein 3-like (LOC106119316), mRNA	86.17	1128	141	10	85	1200	76	1200	0	1205
MSTRG.3027.1	XM_013314432.1	mucin-5AC-like (LOC106119442), transcript variant X3, mRNA	84.403	2866	400	22	605	3442	653	3499	0	2772
MSTRG.3027.1	XM_013314432.1	mucin-5AC-like (LOC106119442), transcript variant X3, mRNA	88.049	410	43	2	200	609	227	630	2.25e-134	481
MSTRG.3027.1	XM_013314432.1	mucin-5AC-like (LOC106119442), transcript variant X3, mRNA	90.909	198	18	0	4	201	1	198	6.85e-70	267
MSTRG.3030.1	XM_013314431.1	mucin-5AC-like (LOC106119442), transcript variant X2, mRNA	86.517	1921	233	13	163	2067	3592	5502	0	2089
MSTRG.3034.1	XM_013314249.1	probable ribosome biogenesis protein RLP24 (LOC106119332), mRNA	92.605	622	46	0	1	622	14	635	0	894
MSTRG.3037.1	XM_013314506.1	poly(A) RNA polymerase gld-2 homolog A-like (LOC106119482), mRNA	79.933	902	101	44	1989	2817	1896	2790	5.84e-167	590
MSTRG.3037.1	XM_013314506.1	poly(A) RNA polymerase gld-2 homolog A-like (LOC106119482), mRNA	90.787	1867	140	25	9	1851	1	1859	0	2466
MSTRG.3047.1	XM_013312645.1	obscurin-like protein 1 (LOC106118089), partial mRNA	87.988	666	72	7	1036	1698	187	847	0	780
MSTRG.3048.1	XM_013312711.1	collagenase-like (LOC106118151), mRNA	88.701	885	100	0	23	907	2	886	0	1081
MSTRG.3056.1	XM_013316800.1	CTP synthase (LOC106121243), mRNA	95.752	306	13	0	1	306	100	405	2.38e-139	494
MSTRG.3081.1	XM_013313445.1	chymotrypsin-like elastase family member 2A (LOC106118707), mRNA	89.904	208	12	4	4	210	1948	1749	6.32e-69	259
MSTRG.3095.1	XM_013316775.1	uncharacterized LOC106121227 (LOC106121227), mRNA	86.915	1261	131	19	30	1281	361	1596	0	1384
MSTRG.3096.2	XM_013316341.1	multiple epidermal growth factor-like domains protein 10 (LOC106120866), transcript variant X3, mRNA	87.484	3204	389	9	29	3223	1	3201	0	3685
MSTRG.3097.1	XM_013316341.1	multiple epidermal growth factor-like domains protein 10 (LOC106120866), transcript variant X3, mRNA	83.377	379	47	11	3	366	3231	3608	1.34e-91	337
MSTRG.3102.2	XM_013309454.1	glycerol-3-phosphate dehydrogenase [NAD(+)], cytoplasmic (LOC106115860), transcript variant X1, mRNA	89.495	1228	113	10	202	1413	2	1229	0	1539
MSTRG.3109.1	XM_013309271.1	uncharacterized LOC106115762 (LOC106115762), transcript variant X1, mRNA	88.035	3226	303	52	4	3177	5200	8394	0	3742
MSTRG.3117.1	XM_013309054.1	UPF0389 protein CG9231 (LOC106115619), mRNA	90.468	577	54	1	30	605	57	633	0	760
MSTRG.3119.1	XM_013309765.1	60S ribosomal protein L24 (LOC106116045), mRNA	95.954	519	21	0	8	526	50	568	0	843
MSTRG.3120.1	XM_013309495.1	ATP synthase subunit beta, mitochondrial (LOC106115874), mRNA	92.551	537	39	1	2	537	538	2	0	769
MSTRG.3123.1	XM_013309706.1	sphingomyelin phosphodiesterase 1-like (LOC106116005), mRNA	86.882	1517	199	0	1	1517	305	1821	0	1700
MSTRG.3124.1	XM_013309707.1	ubiquinol-cytochrome-c reductase complex assembly factor 1 (LOC106116006), mRNA	88.115	833	92	6	239	1069	188	1015	0	983
MSTRG.3125.1	XM_013309627.1	ATP synthase subunit beta, mitochondrial-like (LOC106115960), mRNA	92.847	727	52	0	19	745	1	727	0	1055
MSTRG.3130.1	XM_013309262.1	protein tramtrack, beta isoform-like (LOC106115757), transcript variant X2, mRNA	90.491	3786	290	33	102	3856	1	3747	0	4933
MSTRG.3130.2	XM_013309263.1	protein tramtrack, beta isoform-like (LOC106115757), transcript variant X3, mRNA	90.997	2077	120	46	1310	3359	1254	3290	0	2737
MSTRG.3130.2	XM_013309263.1	protein tramtrack, beta isoform-like (LOC106115757), transcript variant X3, mRNA	91.708	1218	76	9	102	1311	1	1201	0	1666
MSTRG.3135.1	XM_013309299.1	putative serine protease K12H4.7 (LOC106115775), mRNA	87.06	1422	182	2	2	1422	155	1575	0	1605
MSTRG.3136.1	XM_013309301.1	S-adenosylmethionine synthase (LOC106115776), transcript variant X2, mRNA	86.794	1098	85	32	1	1047	3354	2266	0	1170
MSTRG.3139.1	XM_013309722.1	uncharacterized LOC106116018 (LOC106116018), transcript variant X2, mRNA	92.333	300	19	4	1	296	73	372	3.09e-118	424
MSTRG.3140.1	XM_013309723.1	uncharacterized LOC106116018 (LOC106116018), transcript variant X3, mRNA	86.179	1628	217	3	1	1626	810	2431	0	1753
MSTRG.3149.1	XM_013309112.1	aquaporin-like (LOC106115663), mRNA	83.112	1131	151	18	275	1388	1277	170	0	994
MSTRG.3150.2	XM_013309359.1	arylsulfatase B-like (LOC106115802), mRNA	86.344	1882	232	16	130	1993	25	1899	0	2028
MSTRG.3150.3	XM_013309359.1	arylsulfatase B-like (LOC106115802), mRNA	86.344	1882	232	16	122	1985	25	1899	0	2028
MSTRG.3156.1	XM_013309065.1	uncharacterized LOC106115629 (LOC106115629), mRNA	85.59	458	45	7	197	646	416	860	2.3e-128	460
MSTRG.3163.1	XM_013309393.1	poly(rC)-binding protein 3 (LOC106115818), transcript variant X6, mRNA	91.272	2830	175	38	23	2837	1	2773	0	3792
MSTRG.3168.2	XM_013309203.1	uncharacterized LOC106115732 (LOC106115732), transcript variant X6, mRNA	82.125	979	65	49	5566	6461	10376	11327	0	737
MSTRG.3168.2	XM_013309203.1	uncharacterized LOC106115732 (LOC106115732), transcript variant X6, mRNA	86.164	2161	204	43	3242	5336	8114	10245	0	2246
MSTRG.3168.2	XM_013309203.1	uncharacterized LOC106115732 (LOC106115732), transcript variant X6, mRNA	87.765	2738	297	24	44	2757	259	2982	0	3166
MSTRG.3168.2	XM_013309203.1	uncharacterized LOC106115732 (LOC106115732), transcript variant X6, mRNA	92.481	266	20	0	2758	3023	3049	3314	4.39e-104	381
MSTRG.3168.2	XM_013309203.1	uncharacterized LOC106115732 (LOC106115732), transcript variant X6, mRNA	95.217	230	11	0	3019	3248	7840	8069	4.42e-99	364
MSTRG.3168.3	XM_013309205.1	uncharacterized LOC106115732 (LOC106115732), transcript variant X8, mRNA	82.125	979	65	49	5572	6467	10328	11279	0	737
MSTRG.3168.3	XM_013309205.1	uncharacterized LOC106115732 (LOC106115732), transcript variant X8, mRNA	87.392	2435	215	42	2971	5342	7792	10197	0	2712
MSTRG.3168.3	XM_013309205.1	uncharacterized LOC106115732 (LOC106115732), transcript variant X8, mRNA	87.584	2690	296	24	44	2709	259	2934	0	3083
MSTRG.3168.3	XM_013309205.1	uncharacterized LOC106115732 (LOC106115732), transcript variant X8, mRNA	92.481	266	20	0	2710	2975	3001	3266	4.4e-104	381
MSTRG.3168.10	XM_013309199.1	uncharacterized LOC106115732 (LOC106115732), transcript variant X3, mRNA	82.125	979	65	49	2706	3601	12743	13694	0	737
MSTRG.3168.10	XM_013309199.1	uncharacterized LOC106115732 (LOC106115732), transcript variant X3, mRNA	86.973	2326	210	43	215	2476	10316	12612	0	2531
MSTRG.3171.1	XR_001227777.1	putative sodium-dependent multivitamin transporter (LOC106115769), transcript variant X5, misc_RNA	84.978	2290	301	26	8	2277	25	2291	0	2283
MSTRG.3177.1	XM_013309166.1	uncharacterized LOC106115709 (LOC106115709), transcript variant X1, mRNA	89.66	735	48	18	718	1436	519	1241	0	911
MSTRG.3177.1	XM_013309166.1	uncharacterized LOC106115709 (LOC106115709), transcript variant X1, mRNA	89.788	519	53	0	162	680	1	519	0	665
MSTRG.3182.1	XM_013309799.1	uncharacterized LOC106116063 (LOC106116063), mRNA	88.393	784	86	3	1	781	183	964	0	939
MSTRG.3189.1	XM_013319608.1	uncharacterized LOC106123349 (LOC106123349), mRNA	87.793	213	12	6	1	213	975	1173	3.24e-62	237
MSTRG.3190.1	XM_013309310.1	trypsin-3-like (LOC106115780), mRNA	86.667	825	103	4	1	822	65	885	0	907
MSTRG.3193.1	XM_013309266.1	uncharacterized LOC106115759 (LOC106115759), transcript variant X3, mRNA	92.094	4541	359	0	1	4541	622	5162	0	6397
MSTRG.3195.1	XR_001227782.1	coronin-2B-like (LOC106115958), transcript variant X2, misc_RNA	86.801	841	86	10	3	818	1141	1981	0	915
MSTRG.3196.1	XR_001227782.1	coronin-2B-like (LOC106115958), transcript variant X2, misc_RNA	84.814	349	51	2	4	351	714	1061	6.3e-96	350
MSTRG.3197.1	XM_013309625.1	coronin-2B-like (LOC106115958), transcript variant X3, mRNA	94.104	441	26	0	231	671	1	441	0	671
MSTRG.3201.1	XM_013309686.1	cytochrome b5-related protein-like (LOC106115989), mRNA	88.804	911	98	4	20	929	1	908	0	1114
MSTRG.3201.1	XM_013309686.1	cytochrome b5-related protein-like (LOC106115989), mRNA	92.473	279	21	0	931	1209	1142	1420	2.84e-110	399
MSTRG.3201.2	XM_013309686.1	cytochrome b5-related protein-like (LOC106115989), mRNA	88.889	1035	112	3	20	1053	1	1033	0	1271
MSTRG.3202.1	XM_013309689.1	retinal dehydrogenase 1-like (LOC106115993), mRNA	91.22	410	35	1	38	447	4	412	4.53e-158	556
MSTRG.3203.1	XM_013309689.1	retinal dehydrogenase 1-like (LOC106115993), mRNA	88.058	762	91	0	48	809	841	1602	0	904
MSTRG.3209.1	XM_013309020.1	tRNA-specific adenosine deaminase 1 (LOC106115593), mRNA	81.925	1278	208	13	201	1470	204	1466	0	1059
MSTRG.3213.1	XM_013309111.1	NADH dehydrogenase [ubiquinone] 1 beta subcomplex subunit 2, mitochondrial-like (LOC106115661), mRNA	85.287	401	52	4	1	396	86	484	5.03e-113	407
MSTRG.3214.1	XM_013309698.1	SH3 domain-containing kinase-binding protein 1 (LOC106116001), transcript variant X1, mRNA	85.732	2432	314	14	3	2426	1	2407	0	2540
MSTRG.3214.2	XM_013309701.1	SH3 domain-containing kinase-binding protein 1 (LOC106116001), transcript variant X3, mRNA	84.529	1519	211	10	17	1529	15	1515	0	1485
MSTRG.3215.2	XM_013309751.1	retinal dehydrogenase 1-like (LOC106116038), mRNA	87.236	1371	172	3	358	1726	197	1566	0	1559
MSTRG.3216.1	XM_013309123.1	aldehyde dehydrogenase, cytosolic 1-like (LOC106115672), mRNA	87.875	1567	185	5	11	1574	18	1582	0	1836
MSTRG.3217.1	XM_013309696.1	retinal dehydrogenase 1-like (LOC106115999), mRNA	87.149	1354	169	5	12	1362	24	1375	0	1531
MSTRG.3217.2	XM_013309696.1	retinal dehydrogenase 1-like (LOC106115999), mRNA	87.001	1354	171	5	12	1362	24	1375	0	1520
MSTRG.3217.3	XM_013309696.1	retinal dehydrogenase 1-like (LOC106115999), mRNA	87.237	713	87	4	39	749	78	788	0	809
MSTRG.3217.4	XM_013309696.1	retinal dehydrogenase 1-like (LOC106115999), mRNA	85.789	767	104	5	12	775	24	788	0	808
MSTRG.3217.6	XM_013309696.1	retinal dehydrogenase 1-like (LOC106115999), mRNA	88.546	227	26	0	121	347	1322	1548	1.41e-73	276
MSTRG.3220.1	XM_013309656.1	neuropeptide Y receptor-like (LOC106115968), transcript variant X2, mRNA	89.802	1412	141	1	209	1617	66	1477	0	1807
MSTRG.3221.1	XM_013309445.1	ribulose-phosphate 3-epimerase (LOC106115854), mRNA	87.123	994	106	15	5	985	6	990	0	1107
MSTRG.3222.1	XM_013309444.1	putative methyltransferase C9orf114 (LOC106115853), mRNA	88.914	1335	132	11	1	1328	17	1342	0	1631
MSTRG.3223.1	XM_013309446.1	bifunctional purine biosynthesis protein PURH (LOC106115855), mRNA	86.176	1917	259	6	111	2025	93	2005	0	2067
MSTRG.3224.1	XM_013309554.1	nuclear factor NF-kappa-B p105 subunit (LOC106115910), mRNA	84.648	3029	414	32	39	3049	168	3163	0	2970
MSTRG.3228.1	XM_013309630.1	probable cytochrome P450 304a1 (LOC106115964), mRNA	84.428	1188	183	2	21	1207	24	1210	0	1168
MSTRG.3229.1	XM_013309630.1	probable cytochrome P450 304a1 (LOC106115964), mRNA	84.498	329	51	0	85	413	1327	1655	2.1e-88	326
MSTRG.3231.1	XM_013309594.1	exosome complex exonuclease RRP44 (LOC106115939), mRNA	87.581	2166	258	7	1	2156	108	2272	0	2499
MSTRG.3234.1	XM_013309743.1	uncharacterized LOC106116033 (LOC106116033), transcript variant X2, mRNA	85.334	2516	326	34	7	2493	112	2613	0	2562
MSTRG.3235.2	XM_013309465.1	uncharacterized LOC106115861 (LOC106115861), transcript variant X5, mRNA	90.421	2255	185	10	1	2248	1868	4098	0	2939
MSTRG.3238.1	XM_013309546.1	V-type proton ATPase 116 kDa subunit a isoform 1 (LOC106115904), transcript variant X2, mRNA	90.463	2464	219	7	3	2450	217	2680	0	3234
MSTRG.3239.1	XM_013309546.1	V-type proton ATPase 116 kDa subunit a isoform 1 (LOC106115904), transcript variant X2, mRNA	90.789	76	7	0	37	112	76	1	1.39e-21	102
MSTRG.3242.1	XM_013309665.1	synaptic vesicle glycoprotein 2C-like (LOC106115974), mRNA	89.038	447	34	9	7	443	1641	2082	4.47e-153	540
MSTRG.3243.1	XM_013309665.1	synaptic vesicle glycoprotein 2C-like (LOC106115974), mRNA	91.343	1444	118	2	31	1467	1	1444	0	1967
MSTRG.3244.1	XM_013309611.1	A disintegrin and metalloproteinase with thrombospondin motifs 3-like (LOC106115947), mRNA	76.156	692	98	46	3275	3938	3344	3996	2.17e-80	302
MSTRG.3244.1	XM_013309611.1	A disintegrin and metalloproteinase with thrombospondin motifs 3-like (LOC106115947), mRNA	88.311	3174	360	5	1	3164	91	3263	0	3795
MSTRG.3248.1	XM_013309576.1	methylthioribose-1-phosphate isomerase (LOC106115925), mRNA	91.769	1227	100	1	120	1346	134	1359	0	1705
MSTRG.3255.1	XM_013309510.1	mannosyl-oligosaccharide alpha-1,2-mannosidase isoform A (LOC106115883), mRNA	94.864	701	34	1	294	994	1	699	0	1094
MSTRG.3256.1	XM_013309510.1	mannosyl-oligosaccharide alpha-1,2-mannosidase isoform A (LOC106115883), mRNA	87.327	1515	177	4	1	1501	723	2236	0	1720
MSTRG.3259.1	XM_013309695.1	xaa-Pro aminopeptidase 1 (LOC106115998), mRNA	87.031	2213	276	8	395	2599	4	2213	0	2486
MSTRG.3263.1	XM_013309714.1	CDGSH iron-sulfur domain-containing protein 2 homolog (LOC106116013), mRNA	89.968	309	31	0	134	442	137	445	7.89e-111	399
MSTRG.3272.1	XM_013309543.1	MICOS complex subunit MIC13 homolog (LOC106115902), mRNA	87.563	394	37	8	5	396	135	518	8.89e-125	446
MSTRG.3281.1	XM_013309424.1	uncharacterized LOC106115840 (LOC106115840), mRNA	92.047	2364	184	2	3	2362	196	2559	0	3321
MSTRG.3282.1	XM_013309424.1	uncharacterized LOC106115840 (LOC106115840), mRNA	85.948	2505	254	47	1	2416	2793	5288	0	2586
MSTRG.3292.3	XM_013309036.1	thiosulfate sulfurtransferase/rhodanese-like domain-containing protein 3 (LOC106115604), transcript variant X1, mRNA	85.587	673	80	12	133	799	82	743	0	689
MSTRG.3302.1	XM_013309691.1	40S ribosomal protein S14 (LOC106115995), mRNA	94.017	585	35	0	1	585	12	596	0	887
MSTRG.3303.1	XM_013308982.1	cytosolic carboxypeptidase-like protein 5 (LOC106115552), mRNA	89.208	2928	256	31	2	2884	14	2926	0	3602
MSTRG.3303.1	XM_013308982.1	cytosolic carboxypeptidase-like protein 5 (LOC106115552), mRNA	91.189	715	57	3	2881	3592	2980	3691	0	966
MSTRG.3308.1	XM_013309777.1	substance-P receptor-like (LOC106116050), transcript variant X1, mRNA	86.345	1472	170	19	1	1446	14	1480	0	1576
MSTRG.3310.1	XM_013309207.1	ubiquitin carboxyl-terminal hydrolase 1 (LOC106115733), mRNA	79.418	447	43	23	1689	2087	4134	4579	3.93e-71	270
MSTRG.3310.1	XM_013309207.1	ubiquitin carboxyl-terminal hydrolase 1 (LOC106115733), mRNA	84.946	186	15	8	1148	1323	3695	3877	8.82e-43	176
MSTRG.3310.1	XM_013309207.1	ubiquitin carboxyl-terminal hydrolase 1 (LOC106115733), mRNA	86.842	380	30	13	2124	2491	4650	5021	2.87e-112	407
MSTRG.3312.2	XM_013309218.1	tropomodulin-1 (LOC106115735), transcript variant X10, mRNA	86.005	393	40	10	1820	2207	1845	2227	3.26e-112	407
MSTRG.3312.2	XM_013309218.1	tropomodulin-1 (LOC106115735), transcript variant X10, mRNA	88.376	1755	166	21	9	1750	1	1730	0	2076
MSTRG.3318.1	XM_013309120.1	uncharacterized LOC106115670 (LOC106115670), mRNA	87.257	824	84	15	12	829	3	811	0	920
MSTRG.3320.1	XM_013309145.1	uncharacterized LOC106115689 (LOC106115689), mRNA	81.647	425	74	4	399	821	325	747	3.82e-95	350
MSTRG.3322.1	XM_013309796.1	lipase member H (LOC106116059), mRNA	85.66	1060	137	7	36	1084	1	1056	0	1101
MSTRG.3325.1	XM_013308981.1	tolloid-like protein 1 (LOC106115551), mRNA	89.425	435	44	2	19	452	133	566	2.75e-155	547
MSTRG.3326.1	XM_013308981.1	tolloid-like protein 1 (LOC106115551), mRNA	88.478	1406	162	0	1	1406	871	2276	0	1700
MSTRG.3327.1	XM_013308981.1	tolloid-like protein 1 (LOC106115551), mRNA	89.122	1903	204	3	180	2082	2276	4175	0	2364
MSTRG.3328.1	XM_013309727.1	ubiquitin thioesterase OTU1 (LOC106116021), mRNA	91.444	1087	92	1	8	1093	1	1087	0	1491
MSTRG.3331.1	XM_013309434.1	calcium-binding mitochondrial carrier protein Aralar1 (LOC106115844), transcript variant X3, mRNA	88.571	350	40	0	6	355	1657	2006	1.05e-118	425
MSTRG.3332.1	XM_013309434.1	calcium-binding mitochondrial carrier protein Aralar1 (LOC106115844), transcript variant X3, mRNA	89.973	369	37	0	3	371	1081	1449	2.99e-134	477
MSTRG.3333.2	XM_013309432.1	calcium-binding mitochondrial carrier protein Aralar1 (LOC106115844), transcript variant X1, mRNA	93.566	544	35	0	1	544	6	549	0	811
MSTRG.3334.1	XM_013309435.1	putative gamma-glutamyltransferase YwrD (LOC106115845), mRNA	84.94	166	15	8	2140	2302	2061	2219	1.11e-37	159
MSTRG.3334.1	XM_013309435.1	putative gamma-glutamyltransferase YwrD (LOC106115845), mRNA	89.199	1685	176	4	14	1692	26	1710	0	2098
MSTRG.3347.1	XM_013321830.1	cytochrome b5-like (LOC106124837), mRNA	87.646	429	53	0	1675	2103	494	66	3.87e-140	499
MSTRG.3355.1	XM_013320345.1	ubiquitin-like modifier-activating enzyme 5 (LOC106123929), mRNA	85.95	1331	158	12	10	1311	39	1369	0	1395
MSTRG.3358.1	XM_013320357.1	lysosomal Pro-X carboxypeptidase (LOC106123941), mRNA	85.59	1492	209	4	1	1487	6	1496	0	1559
MSTRG.3362.1	XM_013320463.1	muscle M-line assembly protein unc-89-like (LOC106124023), transcript variant X4, mRNA	90.866	7226	658	1	3289	10512	11212	18437	0	9686
MSTRG.3362.1	XM_013320463.1	muscle M-line assembly protein unc-89-like (LOC106124023), transcript variant X4, mRNA	91.385	1451	125	0	1	1451	8851	10301	0	1988
MSTRG.3362.1	XM_013320463.1	muscle M-line assembly protein unc-89-like (LOC106124023), transcript variant X4, mRNA	94.783	115	5	1	3189	3302	10302	10416	1.05e-42	178
MSTRG.3363.2	XM_013320461.1	muscle M-line assembly protein unc-89-like (LOC106124023), transcript variant X2, mRNA	89.082	2876	282	22	135	2996	5416	8273	0	3542
MSTRG.3364.1	XM_013320467.1	uncharacterized LOC106124024 (LOC106124024), transcript variant X2, mRNA	78.396	1060	148	34	87	1077	2124	3171	7.45e-175	614
MSTRG.3367.1	XM_013321426.1	feline leukemia virus subgroup C receptor-related protein 2 (LOC106124587), transcript variant X4, mRNA	84.023	701	101	8	3	697	39	734	0	664
MSTRG.3368.2	XM_013320863.1	uncharacterized LOC106124317 (LOC106124317), transcript variant X3, mRNA	85.915	1711	150	44	3261	4915	2211	3886	0	1740
MSTRG.3368.2	XM_013320863.1	uncharacterized LOC106124317 (LOC106124317), transcript variant X3, mRNA	88.287	2177	214	16	400	2566	66	2211	0	2569
MSTRG.3368.3	XM_013320862.1	uncharacterized LOC106124317 (LOC106124317), transcript variant X2, mRNA	86.726	3586	350	56	510	4035	723	4242	0	3869
MSTRG.3368.4	XM_013320863.1	uncharacterized LOC106124317 (LOC106124317), transcript variant X3, mRNA	85.915	1711	150	44	3192	4846	2211	3886	0	1740
MSTRG.3368.4	XM_013320863.1	uncharacterized LOC106124317 (LOC106124317), transcript variant X3, mRNA	88.287	2177	214	16	331	2497	66	2211	0	2569
MSTRG.3368.9	XM_013320862.1	uncharacterized LOC106124317 (LOC106124317), transcript variant X2, mRNA	86.649	3363	326	54	191	3496	946	4242	0	3609
MSTRG.3369.1	XM_013320868.1	uncharacterized LOC106124320 (LOC106124320), mRNA	82.222	90	9	4	545	631	862	947	3.38e-11	71.3
MSTRG.3369.1	XM_013320868.1	uncharacterized LOC106124320 (LOC106124320), mRNA	83.779	561	57	17	3	543	298	844	1.01e-140	501
MSTRG.3370.1	XM_013320507.1	UPF0553 protein C9orf64 homolog (LOC106124054), mRNA	85.149	1037	140	8	2	1029	139	1170	0	1050
MSTRG.3372.1	XM_013321355.1	rho GTPase-activating protein 18 (LOC106124560), transcript variant X5, mRNA	94.107	543	32	0	25	567	1219	1761	0	826
MSTRG.3373.1	XM_013321351.1	rho GTPase-activating protein 18 (LOC106124560), transcript variant X2, mRNA	90.756	1428	117	12	5	1420	1	1425	0	1892
MSTRG.3373.2	XM_013321350.1	rho GTPase-activating protein 18 (LOC106124560), transcript variant X1, mRNA	89.753	1298	119	9	94	1382	2	1294	0	1648
MSTRG.3375.1	XM_013321611.1	carboxypeptidase N subunit 2-like (LOC106124695), transcript variant X1, mRNA	87.883	2575	284	12	72	2635	37	2594	0	3001
MSTRG.3387.1	XM_013321161.1	ATP synthase subunit g, mitochondrial (LOC106124476), mRNA	89.26	419	45	0	43	461	61	479	1.33e-148	525
MSTRG.3388.1	XM_013321158.1	dolichyl-diphosphooligosaccharide--protein glycosyltransferase subunit 2 (LOC106124474), mRNA	86.667	2025	256	12	1	2015	16	2036	0	2231
MSTRG.3393.1	XM_013321489.1	tubulin gamma-1 chain (LOC106124629), mRNA	89.739	1725	163	9	68	1786	1	1717	0	2193
MSTRG.3397.1	XM_013322016.1	protein pigeon (LOC106124968), mRNA	89.577	1535	153	2	1	1529	5	1538	0	1941
MSTRG.3398.1	XM_013322016.1	protein pigeon (LOC106124968), mRNA	88.764	178	13	6	1	176	1993	2165	1.4e-53	211
MSTRG.3398.1	XM_013322016.1	protein pigeon (LOC106124968), mRNA	89.875	721	72	1	195	915	2194	2913	0	926
MSTRG.3401.1	XM_013320541.1	uncharacterized LOC106124082 (LOC106124082), mRNA	91.598	488	36	2	13	498	216	700	0	669
MSTRG.3406.1	XM_013321475.1	epidermal retinol dehydrogenase 2-like (LOC106124618), transcript variant X2, mRNA	89.109	1111	111	5	3	1105	94	1202	0	1373
MSTRG.3416.1	XM_013321560.1	protein disulfide-isomerase A6 (LOC106124663), mRNA	87.912	182	10	7	2743	2920	1870	2043	4.59e-51	204
MSTRG.3416.1	XM_013321560.1	protein disulfide-isomerase A6 (LOC106124663), mRNA	88.968	1405	153	1	37	1439	1	1405	0	1735
MSTRG.3419.1	XM_013320339.1	dolichyl-diphosphooligosaccharide--protein glycosyltransferase subunit 1 (LOC106123924), mRNA	91.097	1550	131	3	1	1548	46	1590	0	2091
MSTRG.3421.2	XM_013321613.1	translation initiation factor eIF-2B subunit delta (LOC106124696), transcript variant X1, mRNA	83.494	2278	297	48	70	2324	56	2277	0	2050
MSTRG.3427.1	XM_013321763.1	60S ribosomal protein L19 (LOC106124796), mRNA	94.971	696	33	2	1	694	39	734	0	1090
MSTRG.3429.2	XM_013321788.1	probable peroxisomal acyl-coenzyme A oxidase 1 (LOC106124814), transcript variant X1, mRNA	87.388	2014	246	5	152	2158	273	2285	0	2305
MSTRG.3430.1	XM_013321155.1	probable peroxisomal acyl-coenzyme A oxidase 1 (LOC106124470), mRNA	87.529	2133	255	6	2	2124	1	2132	0	2455
MSTRG.3434.1	XM_013320475.1	ubiquitin carboxyl-terminal hydrolase isozyme L3 (LOC106124031), mRNA	88.721	860	91	2	143	997	157	1015	0	1046
MSTRG.3435.1	XM_013320514.1	protein white-like (LOC106124060), mRNA	91.57	344	29	0	3	346	1801	2144	1.32e-133	475
MSTRG.3436.1	XM_013320514.1	protein white-like (LOC106124060), mRNA	87.398	857	106	2	1	856	534	1389	0	983
MSTRG.3437.1	XM_013320284.1	ras-related protein Rab-44 (LOC106123873), mRNA	81.191	638	66	24	1286	1882	2207	2831	1.24e-129	464
MSTRG.3437.1	XM_013320284.1	ras-related protein Rab-44 (LOC106123873), mRNA	87.872	841	85	11	371	1208	1326	2152	0	972
MSTRG.3437.3	XM_013320284.1	ras-related protein Rab-44 (LOC106123873), mRNA	81.191	638	66	24	1064	1660	2207	2831	1.1e-129	464
MSTRG.3437.3	XM_013320284.1	ras-related protein Rab-44 (LOC106123873), mRNA	87.872	841	85	11	149	986	1326	2152	0	972
MSTRG.3437.4	XM_013320284.1	ras-related protein Rab-44 (LOC106123873), mRNA	81.191	638	66	24	1187	1783	2207	2831	1.18e-129	464
MSTRG.3437.4	XM_013320284.1	ras-related protein Rab-44 (LOC106123873), mRNA	87.857	840	85	11	273	1109	1327	2152	0	970
MSTRG.3439.1	XM_013320338.1	mitochondrial-processing peptidase subunit beta (LOC106123923), mRNA	91.778	1569	125	2	2745	4312	1569	4	0	2180
MSTRG.3441.2	XM_013320697.1	protein bunched, class 2/F/G isoform (LOC106124231), transcript variant X3, mRNA	91.884	1614	79	25	323	1919	2985	4563	0	2207
MSTRG.3441.3	XM_013320697.1	protein bunched, class 2/F/G isoform (LOC106124231), transcript variant X3, mRNA	91.852	1620	80	25	468	2070	2979	4563	0	2213
MSTRG.3441.5	XM_013320697.1	protein bunched, class 2/F/G isoform (LOC106124231), transcript variant X3, mRNA	91.884	1614	79	25	412	2008	2985	4563	0	2207
MSTRG.3441.6	XM_013320697.1	protein bunched, class 2/F/G isoform (LOC106124231), transcript variant X3, mRNA	91.889	1615	79	25	1393	2990	2984	4563	0	2209
MSTRG.3443.1	XM_013320702.1	apolipoprotein D-like (LOC106124234), mRNA	84.112	749	105	12	6	748	8	748	0	712
MSTRG.3450.1	XM_013322043.1	venom carboxylesterase-6-like (LOC106124977), mRNA	85.115	2049	277	21	23	2050	26	2067	0	2069
MSTRG.3463.1	XM_013320900.1	uncharacterized LOC106124341 (LOC106124341), mRNA	91.899	1975	140	10	1	1969	12	1972	0	2743
MSTRG.3464.1	XM_013321062.1	glycogenin-2 (LOC106124416), transcript variant X5, mRNA	91.129	868	77	0	25	892	5	872	0	1177
MSTRG.3465.1	XM_013321061.1	glycogenin-2 (LOC106124416), transcript variant X4, mRNA	80.163	1961	338	35	1077	2998	921	2869	0	1419
MSTRG.3465.1	XM_013321061.1	glycogenin-2 (LOC106124416), transcript variant X4, mRNA	86.951	820	98	6	3083	3899	2921	3734	0	913
MSTRG.3465.3	XM_013321061.1	glycogenin-2 (LOC106124416), transcript variant X4, mRNA	80.163	1961	338	35	1	1922	921	2869	0	1419
MSTRG.3465.3	XM_013321061.1	glycogenin-2 (LOC106124416), transcript variant X4, mRNA	83.81	630	93	6	2007	2633	2921	3544	3.7e-167	590
MSTRG.3465.3	XM_013321061.1	glycogenin-2 (LOC106124416), transcript variant X4, mRNA	97.368	190	5	0	2677	2866	3545	3734	4.15e-87	324
MSTRG.3465.5	XM_013321062.1	glycogenin-2 (LOC106124416), transcript variant X5, mRNA	83.019	477	76	3	1741	2213	920	1395	3.2e-118	427
MSTRG.3465.5	XM_013321062.1	glycogenin-2 (LOC106124416), transcript variant X5, mRNA	86.426	1304	152	10	2298	3594	1447	2732	0	1404
MSTRG.3467.1	XM_013321778.1	tyrosine-protein kinase Dnt (LOC106124807), mRNA	83.692	325	39	10	972	1286	2081	2401	2.01e-78	294
MSTRG.3467.1	XM_013321778.1	tyrosine-protein kinase Dnt (LOC106124807), mRNA	88.625	967	105	3	1	962	1065	2031	0	1171
MSTRG.3468.1	XM_013321655.1	uncharacterized LOC106124724 (LOC106124724), transcript variant X7, mRNA	89.024	328	32	1	1	328	52	375	1.07e-111	403
MSTRG.3468.2	XM_013321651.1	uncharacterized LOC106124724 (LOC106124724), transcript variant X3, mRNA	91.473	387	29	1	1	387	53	435	1.05e-149	529
MSTRG.3471.1	XM_013322000.1	uncharacterized LOC106124957 (LOC106124957), mRNA	88.826	886	99	0	1	886	16	901	0	1088
MSTRG.3474.1	XM_013321009.1	uncharacterized LOC106124388 (LOC106124388), mRNA	87.175	538	51	11	1	521	12	548	1.47e-169	595
MSTRG.3478.1	XM_013321008.1	RNA-binding protein 24-B-like (LOC106124387), mRNA	86.771	446	31	14	756	1198	1116	1536	1.17e-131	472
MSTRG.3478.1	XM_013321008.1	RNA-binding protein 24-B-like (LOC106124387), mRNA	88.419	639	74	0	1	639	399	1037	0	771
MSTRG.3483.1	XM_013321382.1	uncharacterized phosphotransferase YvkC-like (LOC106124569), mRNA	84.656	2268	341	5	1228	3490	34	2299	0	2254
MSTRG.3487.2	XM_013320812.1	microspherule protein 1 (LOC106124302), mRNA	89.79	333	29	1	302	634	1151	1478	1.2e-116	422
MSTRG.3487.4	XM_013320812.1	microspherule protein 1 (LOC106124302), mRNA	90.492	305	29	0	67	371	1150	1454	5.06e-112	403
MSTRG.3487.5	XM_013320812.1	microspherule protein 1 (LOC106124302), mRNA	90.461	304	29	0	285	588	1151	1454	2.95e-111	401
MSTRG.3494.1	XM_013320355.1	mid1-interacting protein 1A (LOC106123939), mRNA	95.368	842	34	4	1	837	226	1067	0	1334
MSTRG.3496.1	XM_013320292.1	uncharacterized LOC106123880 (LOC106123880), mRNA	86.816	1699	212	5	9	1695	55	1753	0	1886
MSTRG.3497.1	XM_013320292.1	uncharacterized LOC106123880 (LOC106123880), mRNA	89.298	2252	241	0	360	2611	1754	4005	0	2824
MSTRG.3500.1	XM_013320787.1	uncharacterized LOC106124291 (LOC106124291), transcript variant X1, mRNA	91.278	2855	223	11	35	2885	1	2833	0	3869
MSTRG.3503.1	XM_013320293.1	arf-GAP with SH3 domain, ANK repeat and PH domain-containing protein 1 (LOC106123881), mRNA	81.196	803	89	36	2655	3405	2394	3186	4.14e-167	590
MSTRG.3503.1	XM_013320293.1	arf-GAP with SH3 domain, ANK repeat and PH domain-containing protein 1 (LOC106123881), mRNA	88.563	717	82	0	1835	2551	1376	2092	0	870
MSTRG.3503.1	XM_013320293.1	arf-GAP with SH3 domain, ANK repeat and PH domain-containing protein 1 (LOC106123881), mRNA	90.414	1377	129	1	328	1701	1	1377	0	1808
MSTRG.3503.2	XM_013320293.1	arf-GAP with SH3 domain, ANK repeat and PH domain-containing protein 1 (LOC106123881), mRNA	81.196	803	89	36	258	1008	2394	3186	1.64e-167	590
MSTRG.3504.1	XM_013314544.1	uncharacterized LOC106119505 (LOC106119505), mRNA	85.642	982	132	7	721	1694	1	981	0	1024
MSTRG.3508.1	XM_013321900.1	pancreatic triacylglycerol lipase-like (LOC106124889), mRNA	84.908	974	144	3	109	1081	48	1019	0	981
MSTRG.3509.1	XM_013321901.1	pancreatic triacylglycerol lipase-like (LOC106124890), mRNA	86.647	996	124	8	79	1067	2	995	0	1094
MSTRG.3512.1	XM_013322078.1	adenylate cyclase type 7-like (LOC106124996), mRNA	85.796	873	103	14	1	852	2885	3757	0	905
MSTRG.3513.2	XM_013322078.1	adenylate cyclase type 7-like (LOC106124996), mRNA	89.176	1820	190	5	6	1823	213	2027	0	2263
MSTRG.3514.1	XM_013321793.1	leucine-rich repeat-containing protein 4B-like (LOC106124815), mRNA	83.876	614	46	37	2777	3363	3144	3731	4.6e-151	536
MSTRG.3514.1	XM_013321793.1	leucine-rich repeat-containing protein 4B-like (LOC106124815), mRNA	91.479	2758	204	20	13	2745	1	2752	0	3762
MSTRG.3518.1	XM_013320770.1	low-density lipoprotein receptor (LOC106124277), transcript variant X9, mRNA	91.127	1837	162	1	1	1837	24	1859	0	2488
MSTRG.3520.1	XM_013321030.1	facilitated trehalose transporter Tret1-like (LOC106124402), mRNA	93.6	1625	97	6	1	1619	59	1682	0	2418
MSTRG.3521.1	XM_013321029.1	myrosinase 1-like (LOC106124401), mRNA	90.247	1661	148	5	1	1656	2	1653	0	2158
MSTRG.3522.1	XM_013320833.1	sodium/hydrogen exchanger 6 (LOC106124305), transcript variant X14, mRNA	88.064	997	104	9	3	989	1	992	0	1168
MSTRG.3526.1	XM_013320818.1	aspartyl/asparaginyl beta-hydroxylase (LOC106124303), transcript variant X6, mRNA	84.116	2405	267	47	65	2387	1	2372	0	2218
MSTRG.3526.3	XM_013320817.1	aspartyl/asparaginyl beta-hydroxylase (LOC106124303), transcript variant X5, mRNA	82.637	1676	247	23	489	2139	1106	2762	0	1443
MSTRG.3526.3	XM_013320817.1	aspartyl/asparaginyl beta-hydroxylase (LOC106124303), transcript variant X5, mRNA	91.434	502	40	1	1	499	33	534	0	686
MSTRG.3527.1	XM_013320475.1	ubiquitin carboxyl-terminal hydrolase isozyme L3 (LOC106124031), mRNA	90.891	988	83	3	21	1007	34	1015	0	1319
MSTRG.3529.1	XM_013320341.1	GPI transamidase component PIG-T (LOC106123926), mRNA	91.065	1802	160	1	96	1896	90	1891	0	2435
MSTRG.3530.1	XM_013321970.1	ras-related GTP-binding protein C (LOC106124933), mRNA	89.056	1526	135	17	62	1575	1	1506	0	1864
MSTRG.3533.1	XM_013321109.1	phosphatidate phosphatase LPIN3 (LOC106124440), transcript variant X4, mRNA	81.29	310	30	15	1144	1433	4039	4340	9.67e-58	226
MSTRG.3533.1	XM_013321109.1	phosphatidate phosphatase LPIN3 (LOC106124440), transcript variant X4, mRNA	87.027	555	35	23	2332	2855	5237	5785	8.28e-168	592
MSTRG.3533.1	XM_013321109.1	phosphatidate phosphatase LPIN3 (LOC106124440), transcript variant X4, mRNA	92.489	466	32	1	350	812	2998	3463	0	664
MSTRG.3533.1	XM_013321109.1	phosphatidate phosphatase LPIN3 (LOC106124440), transcript variant X4, mRNA	94.178	292	17	0	1	292	2679	2970	6.82e-124	446
MSTRG.3534.1	XM_013320394.1	mRNA turnover protein 4 homolog (LOC106123972), mRNA	89.813	854	77	6	36	881	29	880	0	1086
MSTRG.3535.4	XM_013320761.1	14-3-3 protein zeta (LOC106124276), transcript variant X6, mRNA	96.782	1554	35	5	190	1730	123	1674	0	2579
MSTRG.3542.1	XM_013320859.1	cullin-associated NEDD8-dissociated protein 1 (LOC106124316), mRNA	89.007	2729	290	8	1	2724	842	3565	0	3369
MSTRG.3544.1	XM_013320858.1	myosin heavy chain, non-muscle (LOC106124315), transcript variant X5, mRNA	90.32	1405	136	0	4	1408	4891	6295	0	1842
MSTRG.3546.1	XM_013320855.1	myosin heavy chain, non-muscle (LOC106124315), transcript variant X2, mRNA	89.679	1182	108	4	1	1171	18	1196	0	1495
MSTRG.3560.1	XM_013321915.1	uncharacterized LOC106124900 (LOC106124900), mRNA	87.492	1479	167	11	28	1497	1	1470	0	1711
MSTRG.3561.1	XM_013321391.1	myosin-IIIb-like (LOC106124572), transcript variant X6, mRNA	81.1	291	38	10	4600	4882	4620	4901	1.04e-54	217
MSTRG.3561.1	XM_013321391.1	myosin-IIIb-like (LOC106124572), transcript variant X6, mRNA	92.208	4466	341	4	64	4525	1	4463	0	6312
MSTRG.3561.2	XM_013321391.1	myosin-IIIb-like (LOC106124572), transcript variant X6, mRNA	81.1	291	38	10	4499	4781	4620	4901	1.02e-54	217
MSTRG.3561.2	XM_013321391.1	myosin-IIIb-like (LOC106124572), transcript variant X6, mRNA	91.891	4427	337	11	2	4424	55	4463	0	6167
MSTRG.3564.1	XM_013320795.1	septin-7 (LOC106124295), transcript variant X2, mRNA	96.321	598	22	0	1	598	1651	2248	0	983
MSTRG.3565.2	XM_013320795.1	septin-7 (LOC106124295), transcript variant X2, mRNA	90.871	1194	106	2	34	1227	1	1191	0	1598
MSTRG.3568.1	XM_013321762.1	ras-related protein Rap-2a (LOC106124794), mRNA	97.197	1641	30	9	1	1629	9	1645	0	2761
MSTRG.3572.1	XM_013321780.1	uncharacterized LOC106124809 (LOC106124809), mRNA	85	200	23	4	9	205	1	196	1.07e-48	196
MSTRG.3572.1	XM_013321780.1	uncharacterized LOC106124809 (LOC106124809), mRNA	88.303	2693	302	10	931	3616	196	2882	0	3216
MSTRG.3572.1	XM_013321780.1	uncharacterized LOC106124809 (LOC106124809), mRNA	89.888	89	9	0	3950	4038	3128	3216	3.08e-24	115
MSTRG.3573.1	XM_013321091.1	RING-box protein 2 (LOC106124429), mRNA	88.223	484	48	9	2	477	1	483	6.17e-162	569
MSTRG.3574.1	XM_013321089.1	facilitated trehalose transporter Tret1-like (LOC106124426), transcript variant X2, mRNA	89.93	2423	203	20	273	2669	1	2408	0	3085
MSTRG.3575.1	XM_013320478.1	uncharacterized LOC106124033 (LOC106124033), mRNA	81.959	582	96	7	2	583	1869	2441	3.11e-136	484
MSTRG.3576.2	XM_013320478.1	uncharacterized LOC106124033 (LOC106124033), mRNA	86.09	798	97	6	467	1264	847	1630	0	846
MSTRG.3576.2	XM_013320478.1	uncharacterized LOC106124033 (LOC106124033), mRNA	87.379	309	33	1	14	316	543	851	2.38e-95	350
MSTRG.3577.1	XM_013320478.1	uncharacterized LOC106124033 (LOC106124033), mRNA	92.781	374	27	0	7	380	1	374	1.06e-153	542
MSTRG.3580.2	XM_013320433.1	splicing factor 45 (LOC106123999), mRNA	88.464	1335	134	14	22	1342	32	1360	0	1594
MSTRG.3584.1	XM_013321597.1	solute carrier family 12 member 8 (LOC106124682), mRNA	89.892	2038	198	2	3	2032	44	2081	0	2615
MSTRG.3594.1	XM_013321094.1	60S ribosomal protein L13 (LOC106124431), mRNA	93.072	765	52	1	1	764	19	783	0	1118
MSTRG.3604.1	XM_013320307.1	trafficking protein particle complex subunit 8 (LOC106123893), mRNA	85.626	1127	152	7	1	1119	3106	4230	0	1175
MSTRG.3607.1	XM_013321877.1	probable elongation factor 1-delta (LOC106124872), transcript variant X1, mRNA	92.354	994	70	6	42	1031	7	998	0	1410
MSTRG.3607.2	XM_013321878.1	probable elongation factor 1-delta (LOC106124872), transcript variant X2, mRNA	92.331	991	70	6	42	1028	11	999	0	1404
MSTRG.3611.1	XR_001228208.1	sphingomyelin phosphodiesterase (LOC106124448), transcript variant X5, misc_RNA	91.79	2229	179	3	179	2406	97	2322	0	3099
MSTRG.3611.2	XR_001228208.1	sphingomyelin phosphodiesterase (LOC106124448), transcript variant X5, misc_RNA	91.785	2325	187	3	98	2421	1	2322	0	3232
MSTRG.3612.1	XM_013321124.1	uncharacterized LOC106124450 (LOC106124450), transcript variant X2, mRNA	88.81	1823	183	10	8	1819	25	1837	0	2217
MSTRG.3618.1	XM_013321761.1	translocating chain-associated membrane protein 1 (LOC106124793), mRNA	86.486	296	19	10	1941	2219	1869	2160	1.04e-81	305
MSTRG.3618.1	XM_013321761.1	translocating chain-associated membrane protein 1 (LOC106124793), mRNA	89.806	1442	120	19	11	1433	3	1436	0	1823
MSTRG.3620.1	XM_013321399.1	ATP-dependent 6-phosphofructokinase (LOC106124577), transcript variant X3, mRNA	78.581	775	87	45	2631	3336	2483	3247	1.32e-121	438
MSTRG.3620.1	XM_013321399.1	ATP-dependent 6-phosphofructokinase (LOC106124577), transcript variant X3, mRNA	90.968	2458	222	0	6	2463	6	2463	0	3310
MSTRG.3621.1	XM_013320997.1	DNA-directed RNA polymerase II subunit rpb1 (LOC106124381), mRNA	88.104	1118	128	3	7	1120	38	1154	0	1323
MSTRG.3624.1	XM_013319608.1	uncharacterized LOC106123349 (LOC106123349), mRNA	79.851	268	31	11	136	399	947	1195	8.55e-43	174
MSTRG.3626.1	XM_013321984.1	cartilage-associated protein-like (LOC106124943), mRNA	87.314	1277	154	8	129	1400	162	1435	0	1454
MSTRG.3629.1	XM_013321853.1	patj homolog (LOC106124854), mRNA	88.481	2014	209	22	66	2069	21	2021	0	2412
MSTRG.3630.1	XM_013321853.1	patj homolog (LOC106124854), mRNA	86.978	407	53	0	1	407	2105	2511	1.72e-128	459
MSTRG.3631.1	XM_013321407.1	long-chain-fatty-acid--CoA ligase ACSBG2-like (LOC106124579), transcript variant X2, mRNA	89.682	2355	231	6	20	2365	1	2352	0	2992
MSTRG.3634.1	XM_013320366.1	Golgi phosphoprotein 3 homolog rotini (LOC106123950), mRNA	80.109	367	29	28	1074	1411	1112	1463	3.26e-60	233
MSTRG.3634.1	XM_013320366.1	Golgi phosphoprotein 3 homolog rotini (LOC106123950), mRNA	91.055	995	86	1	1	995	2	993	0	1341
MSTRG.3639.1	XM_013321735.1	uncharacterized F-box/LRR-repeat protein C02F5.7-like (LOC106124773), mRNA	89.53	2149	216	9	33	2177	1	2144	0	2713
MSTRG.3642.1	XM_013321848.1	very-long-chain enoyl-CoA reductase (LOC106124851), mRNA	85.39	1321	150	25	1	1306	2	1294	0	1330
MSTRG.3645.2	XM_013320481.1	metallophosphoesterase 1-like (LOC106124036), mRNA	86.009	1115	137	9	348	1454	245	1348	0	1177
MSTRG.3646.1	XM_013321012.1	GPI ethanolamine phosphate transferase 1-like (LOC106124390), mRNA	82.919	2254	347	29	98	2325	378	2619	0	1995
MSTRG.3647.1	XM_013321012.1	GPI ethanolamine phosphate transferase 1-like (LOC106124390), mRNA	77.301	163	21	10	1154	1304	3850	4008	2.05e-14	82.4
MSTRG.3647.1	XM_013321012.1	GPI ethanolamine phosphate transferase 1-like (LOC106124390), mRNA	82.147	969	151	17	30	989	2767	3722	0	811
MSTRG.3653.1	XM_013321349.1	4-coumarate--CoA ligase 1-like (LOC106124558), mRNA	87.704	1651	186	10	56	1701	5	1643	0	1908
MSTRG.3654.1	XM_013321482.1	partitioning defective 3 homolog (LOC106124622), transcript variant X3, mRNA	82.891	1432	163	40	22	1408	2298	3692	0	1212
MSTRG.3657.1	XM_013321618.1	poly(U)-specific endoribonuclease homolog (LOC106124700), mRNA	87.9	1686	187	11	80	1758	90	1765	0	1967
MSTRG.3659.1	XM_013321846.1	poly(U)-specific endoribonuclease homolog (LOC106124850), mRNA	90.826	327	30	0	34	360	812	1138	1.48e-122	438
MSTRG.3660.1	XM_013321846.1	poly(U)-specific endoribonuclease homolog (LOC106124850), mRNA	90.958	553	50	0	13	565	21	573	0	745
MSTRG.3661.1	XM_013320554.1	gamete and mating-type specific protein A-like (LOC106124094), mRNA	85.839	572	67	7	1	569	2	562	1.64e-169	595
MSTRG.3664.1	XM_013321804.1	regulator of nonsense transcripts 3B (LOC106124823), transcript variant X2, mRNA	90.783	1953	163	6	1	1950	18	1956	0	2593
MSTRG.3667.1	XM_013321684.1	glutaminase liver isoform, mitochondrial (LOC106124735), transcript variant X6, mRNA	88.259	247	27	2	4331	4575	1	247	6.27e-78	294
MSTRG.3667.1	XM_013321684.1	glutaminase liver isoform, mitochondrial (LOC106124735), transcript variant X6, mRNA	91.194	670	59	0	4742	5411	244	913	0	911
MSTRG.3667.1	XM_013321684.1	glutaminase liver isoform, mitochondrial (LOC106124735), transcript variant X6, mRNA	91.874	1083	85	2	5412	6491	956	2038	0	1509
MSTRG.3668.1	XM_013321417.1	cytochrome P450 4C1-like (LOC106124584), transcript variant X1, mRNA	85.906	894	122	4	15	906	640	1531	0	950
MSTRG.3669.1	XM_013321288.1	myrosinase 1-like (LOC106124532), mRNA	88.734	1651	182	2	19	1666	1	1650	0	2015
MSTRG.3670.2	XM_013321450.1	transcriptional coactivator yorkie (LOC106124606), transcript variant X1, mRNA	88.765	2065	145	44	9	2014	3	2039	0	2447
MSTRG.3671.1	XM_013321505.1	nicotinate phosphoribosyltransferase 2 (LOC106124641), transcript variant X2, mRNA	89.404	1963	182	9	1	1953	167	2113	0	2449
MSTRG.3671.2	XM_013321507.1	nicotinate phosphoribosyltransferase 2 (LOC106124641), transcript variant X4, mRNA	90.044	1828	171	3	1	1818	167	1993	0	2357
MSTRG.3674.2	XM_013321268.1	adenylyl cyclase-associated protein 2 (LOC106124524), transcript variant X2, mRNA	84.171	398	16	28	2524	2874	2569	2966	9.25e-93	342
MSTRG.3674.2	XM_013321268.1	adenylyl cyclase-associated protein 2 (LOC106124524), transcript variant X2, mRNA	88.063	1709	177	20	1	1689	79	1780	0	2001
MSTRG.3674.3	XM_013321267.1	adenylyl cyclase-associated protein 2 (LOC106124524), transcript variant X1, mRNA	84.171	398	16	28	2656	3006	2602	2999	9.68e-93	342
MSTRG.3674.3	XM_013321267.1	adenylyl cyclase-associated protein 2 (LOC106124524), transcript variant X1, mRNA	88.668	1809	176	19	36	1821	11	1813	0	2178
MSTRG.3680.4	XM_013321522.1	tumor protein D54 (LOC106124646), mRNA	92.819	1309	90	4	1	1309	187	1491	0	1893
MSTRG.3686.1	XM_013321606.1	eukaryotic translation initiation factor 3 subunit E (LOC106124691), mRNA	91.745	1490	121	2	3	1490	12	1501	0	2069
MSTRG.3691.1	XM_013320550.1	uncharacterized LOC106124091 (LOC106124091), mRNA	88.451	381	27	6	2	367	290	668	3.01e-124	444
MSTRG.3696.1	XM_013321501.1	cyclin-dependent kinase 10 (LOC106124639), mRNA	90.373	644	55	5	84	726	109	746	0	839
MSTRG.3712.1	XM_013321849.1	WD repeat and HMG-box DNA-binding protein 1 (LOC106124852), mRNA	84.929	1274	166	14	1	1252	1651	2920	0	1266
MSTRG.3713.1	XM_013321463.1	mitochondrial enolase superfamily member 1-like (LOC106124611), mRNA	88.587	736	83	1	6	741	700	1434	0	893
MSTRG.3714.1	XM_013321463.1	mitochondrial enolase superfamily member 1-like (LOC106124611), mRNA	88.323	471	55	0	12	482	26	496	8.03e-161	566
MSTRG.3715.1	XM_013321464.1	uncharacterized LOC106124612 (LOC106124612), mRNA	90.139	933	79	11	10	933	6	934	0	1201
MSTRG.3723.1	XM_013321477.1	lamin-C-like (LOC106124620), mRNA	88.036	443	30	16	2067	2493	2240	2675	4.15e-141	503
MSTRG.3723.1	XM_013321477.1	lamin-C-like (LOC106124620), mRNA	91.178	1995	162	7	4	1993	1	1986	0	2697
MSTRG.3723.1	XM_013321477.1	lamin-C-like (LOC106124620), mRNA	91.667	300	12	11	2700	2996	2678	2967	4.33e-111	403
MSTRG.3725.1	XM_013321067.1	cytochrome b-c1 complex subunit 7-like (LOC106124421), mRNA	88.577	534	51	7	44	573	25	552	0	640
MSTRG.3726.2	XM_013321064.1	lipoyltransferase 1, mitochondrial (LOC106124419), transcript variant X1, mRNA	88.703	239	17	7	2228	2459	1997	2232	5.28e-75	283
MSTRG.3726.2	XM_013321064.1	lipoyltransferase 1, mitochondrial (LOC106124419), transcript variant X1, mRNA	89.206	1751	149	23	312	2026	1	1747	0	2150
MSTRG.3729.1	XM_013320367.1	leucine-rich repeat-containing protein 70 (LOC106123951), mRNA	87.337	1461	159	18	1	1445	17	1467	0	1650
MSTRG.3733.1	XM_013321610.1	superkiller viralicidic activity 2-like 2 (LOC106124694), mRNA	86.979	3218	402	9	33	3249	24	3225	0	3605
MSTRG.3735.1	XM_013321232.1	6-pyruvoyl tetrahydrobiopterin synthase (LOC106124504), mRNA	88.402	707	63	13	2	695	27	727	0	833
MSTRG.3739.1	XM_013321787.1	voltage-dependent calcium channel subunit alpha-2/delta-4 (LOC106124813), mRNA	89.669	4133	409	9	1	4130	66	4183	0	5251
MSTRG.3740.1	XM_013321747.1	protein rolling stone-like (LOC106124781), transcript variant X3, mRNA	87.768	466	51	3	13	476	1891	2352	1.25e-152	540
MSTRG.3741.1	XM_013320559.1	protein rolling stone-like (LOC106124099), mRNA	85.787	985	126	7	1	971	74	1058	0	1031
MSTRG.3742.1	XM_013320453.1	protein rolling stone-like (LOC106124016), transcript variant X2, mRNA	83.565	1436	173	32	1	1395	289	1702	0	1286
MSTRG.3744.1	XM_013321194.1	probable lysine-specific demethylase ELF6 (LOC106124488), mRNA	85.563	1981	236	29	40	2003	8	1955	0	2028
MSTRG.3745.1	XM_013321195.1	uncharacterized LOC106124489 (LOC106124489), transcript variant X1, mRNA	88.009	1301	141	9	20	1314	13	1304	0	1524
MSTRG.3757.1	XM_013320348.1	uncharacterized LOC106123932 (LOC106123932), mRNA	86.213	602	72	7	1	593	11	610	0	641
MSTRG.3758.1	XM_013321936.1	mitogen-activated protein kinase 14B-like (LOC106124912), transcript variant X2, mRNA	93.958	331	20	0	1	331	216	546	1.58e-141	501
MSTRG.3759.1	XM_013321935.1	mitogen-activated protein kinase 14B-like (LOC106124912), transcript variant X1, mRNA	85.216	832	91	23	3	810	656	1479	0	826
MSTRG.3759.2	XM_013321936.1	mitogen-activated protein kinase 14B-like (LOC106124912), transcript variant X2, mRNA	84.976	832	93	23	3	810	656	1479	0	815
MSTRG.3762.1	XM_013321893.1	uncharacterized protein C45G9.7 (LOC106124885), mRNA	88.439	839	74	12	1	828	75	901	0	990
MSTRG.3765.1	XM_013321592.1	ornithine aminotransferase, mitochondrial (LOC106124680), mRNA	88.538	1300	148	1	166	1465	109	1407	0	1574
MSTRG.3766.1	XM_013321883.1	trans-1,2-dihydrobenzene-1,2-diol dehydrogenase-like (LOC106124877), mRNA	85.521	1699	172	46	1	1668	8	1663	0	1707
MSTRG.3769.1	XM_013320419.1	trypsin, alkaline C-like (LOC106123986), mRNA	84.184	784	123	1	1	784	76	858	0	760
MSTRG.3771.1	XM_013320419.1	trypsin, alkaline C-like (LOC106123986), mRNA	84.894	801	116	4	63	859	33	832	0	804
MSTRG.3771.3	XM_013320419.1	trypsin, alkaline C-like (LOC106123986), mRNA	84.554	505	76	2	32	535	33	536	2.19e-140	499
MSTRG.3772.1	XM_013320418.1	trypsin, alkaline C-like (LOC106123984), mRNA	92.424	198	15	0	7	204	858	661	3.77e-76	283
MSTRG.3773.1	XM_013320413.1	trypsin CFT-1-like (LOC106123980), mRNA	85.514	856	113	8	51	900	1	851	0	883
MSTRG.3774.1	XM_013320423.1	trypsin CFT-1-like (LOC106123989), mRNA	84.834	811	122	1	72	881	3	813	0	815
MSTRG.3776.1	XM_013320411.1	monocarboxylate transporter 2-like (LOC106123978), mRNA	86.505	1445	187	4	21	1458	1	1444	0	1581
MSTRG.3778.1	XM_013320412.1	monocarboxylate transporter 1-like (LOC106123979), mRNA	83.008	512	65	7	829	1328	715	1216	1.44e-123	444
MSTRG.3778.1	XM_013320412.1	monocarboxylate transporter 1-like (LOC106123979), mRNA	88.624	712	72	7	52	756	8	717	0	857
MSTRG.3785.1	XM_013320918.1	kinesin-like protein KIF13B (LOC106124350), transcript variant X6, mRNA	80.245	815	85	49	1314	2076	6383	7173	3.13e-153	544
MSTRG.3785.1	XM_013320918.1	kinesin-like protein KIF13B (LOC106124350), transcript variant X6, mRNA	84.878	205	21	6	918	1112	6142	6346	2.8e-49	198
MSTRG.3785.1	XM_013320918.1	kinesin-like protein KIF13B (LOC106124350), transcript variant X6, mRNA	86.04	351	32	9	2080	2413	7217	7567	3.38e-98	361
MSTRG.3785.1	XM_013320918.1	kinesin-like protein KIF13B (LOC106124350), transcript variant X6, mRNA	87.432	366	27	14	2731	3091	7914	8265	5.54e-111	403
MSTRG.3785.1	XM_013320918.1	kinesin-like protein KIF13B (LOC106124350), transcript variant X6, mRNA	87.479	583	44	24	3241	3807	8465	9034	0	645
MSTRG.3785.1	XM_013320918.1	kinesin-like protein KIF13B (LOC106124350), transcript variant X6, mRNA	87.708	602	67	5	28	626	5370	5967	0	695
MSTRG.3785.1	XM_013320918.1	kinesin-like protein KIF13B (LOC106124350), transcript variant X6, mRNA	94.5	200	6	3	2490	2684	7606	7805	5.78e-81	303
MSTRG.3790.1	XM_013320918.1	kinesin-like protein KIF13B (LOC106124350), transcript variant X6, mRNA	90.88	932	80	3	1	931	10	937	0	1245
MSTRG.3798.1	XM_013306933.1	alpha-tubulin N-acetyltransferase-like (LOC106113885), transcript variant X1, mRNA	74.627	1206	266	27	91	1282	78	1257	4.19e-139	496
MSTRG.3803.1	XM_013306451.1	lysosomal acid phosphatase-like (LOC106113618), mRNA	87.592	1354	167	1	115	1468	120	1472	0	1568
MSTRG.3804.1	XM_013306786.1	anion exchange protein 3 (LOC106113803), transcript variant X2, mRNA	74.819	1104	178	66	3197	4263	3867	4907	6.17e-112	407
MSTRG.3804.1	XM_013306786.1	anion exchange protein 3 (LOC106113803), transcript variant X2, mRNA	80.963	436	50	24	5070	5490	5992	6409	3.85e-84	315
MSTRG.3804.1	XM_013306786.1	anion exchange protein 3 (LOC106113803), transcript variant X2, mRNA	88.845	2779	306	4	80	2856	798	3574	0	3411
MSTRG.3810.1	XM_013305788.1	RNA-directed DNA polymerase from mobile element jockey-like (LOC106113064), partial mRNA	89.255	698	71	4	1	696	2395	1700	0	870
MSTRG.3811.1	XM_013305788.1	RNA-directed DNA polymerase from mobile element jockey-like (LOC106113064), partial mRNA	94.348	230	13	0	1	230	2520	2291	3.07e-97	353
MSTRG.3818.1	XM_013306478.1	3-hydroxyacyl-CoA dehydrogenase type-2 (LOC106113640), mRNA	84.879	992	134	12	20	997	1	990	0	987
MSTRG.3823.1	XM_013306900.1	membrane-bound transcription factor site-1 protease (LOC106113860), transcript variant X3, mRNA	86.857	2587	324	10	16	2588	7	2591	0	2880
MSTRG.3827.1	XM_013306660.1	ankyrin repeat domain-containing protein 12 (LOC106113751), transcript variant X2, mRNA	83.929	112	15	2	2	112	5853	5744	3.87e-21	104
MSTRG.3827.1	XM_013306660.1	ankyrin repeat domain-containing protein 12 (LOC106113751), transcript variant X2, mRNA	91.398	93	6	2	654	744	5071	4979	8.26e-28	126
MSTRG.3828.1	XM_013306660.1	ankyrin repeat domain-containing protein 12 (LOC106113751), transcript variant X2, mRNA	85.921	1662	206	13	1038	2681	1410	3061	0	1748
MSTRG.3828.2	XM_013306660.1	ankyrin repeat domain-containing protein 12 (LOC106113751), transcript variant X2, mRNA	86.342	1662	208	8	1038	2690	1410	3061	0	1794
MSTRG.3828.3	XM_013306659.1	ankyrin repeat domain-containing protein 12 (LOC106113751), transcript variant X1, mRNA	86.096	1683	206	13	1038	2702	1410	3082	0	1786
MSTRG.3828.4	XM_013306659.1	ankyrin repeat domain-containing protein 12 (LOC106113751), transcript variant X1, mRNA	86.918	1009	116	8	1038	2038	1410	2410	0	1118
MSTRG.3831.1	XM_013306509.1	Krueppel-like factor 5 (LOC106113658), mRNA	86.147	1552	144	41	231	1753	27	1536	0	1609
MSTRG.3834.1	XM_013306887.1	peptide transporter family 1 (LOC106113854), mRNA	88.266	2301	257	9	78	2369	1	2297	0	2741
MSTRG.3835.1	XM_013306891.1	SPARC-related modular calcium-binding protein 1 (LOC106113856), transcript variant X2, mRNA	77.994	309	28	20	3635	3907	3189	3493	4.93e-37	158
MSTRG.3835.1	XM_013306891.1	SPARC-related modular calcium-binding protein 1 (LOC106113856), transcript variant X2, mRNA	89.039	2153	205	13	30	2157	1	2147	0	2639
MSTRG.3835.2	XM_013306890.1	SPARC-related modular calcium-binding protein 1 (LOC106113856), transcript variant X1, mRNA	77.994	309	28	20	2962	3234	3222	3526	4.08e-37	158
MSTRG.3835.2	XM_013306890.1	SPARC-related modular calcium-binding protein 1 (LOC106113856), transcript variant X1, mRNA	87.984	1290	142	9	204	1484	895	2180	0	1511
MSTRG.3839.2	XM_013324118.1	RING finger and SPRY domain-containing protein 1-like (LOC106126441), mRNA	71.54	643	166	15	776	1411	530	1162	3.12e-37	158
MSTRG.3843.4	XM_013306593.1	period circadian protein (LOC106113722), transcript variant X3, mRNA	81.788	2383	372	39	52	2417	73	2410	0	1940
MSTRG.3843.4	XM_013306593.1	period circadian protein (LOC106113722), transcript variant X3, mRNA	83.162	291	48	1	2532	2821	2537	2827	2.86e-69	265
MSTRG.3846.1	XM_013306508.1	flightin (LOC106113657), transcript variant X2, mRNA	93.722	223	12	1	1	221	692	470	3.84e-91	333
MSTRG.3847.1	XM_013306508.1	flightin (LOC106113657), transcript variant X2, mRNA	91.233	365	32	0	5	369	71	435	2.24e-140	497
MSTRG.3851.1	XM_013305827.1	uncharacterized LOC106113097 (LOC106113097), mRNA	83.373	415	61	6	300	709	68	479	6.97e-104	377
MSTRG.3852.1	XM_013305815.1	carbonyl reductase [NADPH] 3-like (LOC106113086), mRNA	85.541	906	127	3	1507	2410	66	969	0	944
MSTRG.3853.1	XM_013305821.1	nucleolar protein 58 (LOC106113091), mRNA	87.706	1822	220	3	1	1822	5	1822	0	2121
MSTRG.3857.1	XM_013305820.1	CKLF-like MARVEL transmembrane domain-containing protein 4 (LOC106113090), mRNA	85.162	647	90	3	331	976	98	739	0	658
MSTRG.3858.1	XM_013305823.1	CKLF-like MARVEL transmembrane domain-containing protein 4 (LOC106113093), transcript variant X1, mRNA	84.109	774	95	16	43	800	89	850	0	723
MSTRG.3862.1	XM_013305826.1	uncharacterized LOC106113095 (LOC106113095), transcript variant X1, mRNA	86.092	1136	128	16	1	1121	369	1489	0	1195
MSTRG.3862.3	XR_001227643.1	uncharacterized LOC106113095 (LOC106113095), transcript variant X3, misc_RNA	85.973	827	102	8	1	823	369	1185	0	872
MSTRG.3863.1	XM_013305811.1	uncharacterized LOC106113084 (LOC106113084), transcript variant X1, mRNA	91.86	344	28	0	56	399	1	344	2.54e-135	481
MSTRG.3865.1	XM_013305807.1	maltase A1-like (LOC106113082), transcript variant X1, mRNA	86.916	963	124	2	5	966	932	1893	0	1079
MSTRG.3866.1	XM_013305808.1	maltase A1-like (LOC106113082), transcript variant X2, mRNA	90.418	407	39	0	1	407	64	470	5.28e-152	536
MSTRG.3869.1	XM_013305813.1	uncharacterized LOC106113084 (LOC106113084), transcript variant X3, mRNA	80.073	818	98	39	1219	2003	1612	2397	1.36e-154	547
MSTRG.3869.1	XM_013305813.1	uncharacterized LOC106113084 (LOC106113084), transcript variant X3, mRNA	89.712	1147	89	19	50	1182	417	1548	0	1437
MSTRG.3871.1	XM_013325870.1	lysosome-associated membrane glycoprotein 1-like (LOC106127683), mRNA	84.874	357	40	10	1	355	1021	1365	1.15e-94	348
MSTRG.3874.1	XM_013325897.1	sodium/potassium-transporting ATPase subunit beta-1-like (LOC106127696), mRNA	88.017	701	83	1	1	700	276	976	0	828
MSTRG.3875.1	XM_013325897.1	sodium/potassium-transporting ATPase subunit beta-1-like (LOC106127696), mRNA	92.188	256	20	0	24	279	1	256	6.31e-100	363
MSTRG.3876.1	XM_013325992.1	sodium/potassium-transporting ATPase subunit beta-1-like (LOC106127759), mRNA	85.9	1000	130	5	1	990	23	1021	0	1055
MSTRG.3879.1	XM_013325972.1	succinate--hydroxymethylglutarate CoA-transferase-like (LOC106127744), mRNA	81.673	502	50	18	5	466	1487	1986	1.66e-104	379
MSTRG.3882.2	XR_001228417.1	uncharacterized LOC106127738 (LOC106127738), ncRNA	89.079	467	28	9	418	873	257	711	2.5e-158	558
MSTRG.3900.2	XM_013325955.1	methyltransferase-like protein 13 (LOC106127732), mRNA	82.136	1114	184	12	124	1228	1022	2129	0	941
MSTRG.3904.2	XM_013326012.1	adenylate kinase isoenzyme 1 (LOC106127776), transcript variant X2, mRNA	84.691	712	96	11	2	704	13	720	0	699
MSTRG.3913.1	XM_013319608.1	uncharacterized LOC106123349 (LOC106123349), mRNA	83.86	285	37	4	269	548	1176	896	5.71e-69	263
MSTRG.3914.1	XM_013325587.1	Krueppel-like factor 16 (LOC106127503), mRNA	89.662	532	52	3	1	530	900	1430	0	675
MSTRG.3921.1	XM_013325901.1	endonuclease/exonuclease/phosphatase family domain-containing protein 1-like (LOC106127699), mRNA	87.985	1931	221	5	10	1931	1	1929	0	2270
MSTRG.3925.3	XM_013325711.1	TBC1 domain family member 24 (LOC106127589), transcript variant X3, mRNA	78.887	1132	150	55	1201	2279	1958	3053	0	684
MSTRG.3925.3	XM_013325711.1	TBC1 domain family member 24 (LOC106127589), transcript variant X3, mRNA	84.646	1244	105	42	2337	3508	3140	4369	0	1160
MSTRG.3925.3	XM_013325711.1	TBC1 domain family member 24 (LOC106127589), transcript variant X3, mRNA	89.321	899	48	26	3626	4484	4453	5343	0	1085
MSTRG.3925.3	XM_013325711.1	TBC1 domain family member 24 (LOC106127589), transcript variant X3, mRNA	92.199	1064	83	0	147	1210	811	1874	0	1506
MSTRG.3927.1	XM_013325893.1	la protein homolog (LOC106127692), mRNA	87.643	1311	152	8	47	1353	1	1305	0	1515
MSTRG.3929.1	XM_013325618.1	caspase-3-like (LOC106127530), mRNA	88.571	875	92	7	348	1215	233	1106	0	1055
MSTRG.3929.2	XM_013325618.1	caspase-3-like (LOC106127530), mRNA	87.481	655	74	7	111	758	233	886	0	749
MSTRG.3929.2	XM_013325618.1	caspase-3-like (LOC106127530), mRNA	91.964	224	18	0	919	1142	883	1106	9.35e-85	315
MSTRG.3930.1	XM_013325608.1	androgen-dependent TFPI-regulating protein-like (LOC106127521), mRNA	81.606	772	124	10	5	762	1	768	7.58e-178	623
MSTRG.3934.1	XM_013326034.1	zinc finger protein Gfi-1b (LOC106127787), transcript variant X2, mRNA	88.74	1492	166	2	115	1605	101	1591	0	1823
MSTRG.3937.1	XM_013326002.1	lysosomal thioesterase PPT2-A (LOC106127769), transcript variant X1, mRNA	84.109	1032	143	14	46	1071	3	1019	0	977
MSTRG.3945.1	XM_013325829.1	NADH dehydrogenase [ubiquinone] flavoprotein 1, mitochondrial (LOC106127657), mRNA	88.69	1450	163	1	1	1450	33	1481	0	1768
MSTRG.3946.1	XM_013325830.1	beta-lactamase-like protein 2 homolog (LOC106127660), mRNA	88.939	669	72	1	72	740	9	675	0	824
MSTRG.3948.1	XM_013325964.1	carboxy-terminal domain RNA polymerase II polypeptide A small phosphatase 1 (LOC106127737), mRNA	91.196	443	28	10	1271	1706	1201	1639	7.43e-168	592
MSTRG.3948.1	XM_013325964.1	carboxy-terminal domain RNA polymerase II polypeptide A small phosphatase 1 (LOC106127737), mRNA	93.397	1151	60	10	1	1137	12	1160	0	1690
MSTRG.3952.1	XM_013325842.1	leucine-rich repeat and calponin homology domain-containing protein 1-like (LOC106127668), transcript variant X1, mRNA	87.454	2447	273	12	1	2420	393	2832	0	2787
MSTRG.3959.1	XM_013325531.1	serine/threonine-protein kinase 26 (LOC106127454), mRNA	89.45	436	40	6	4	434	2204	2638	4.01e-154	545
MSTRG.3959.4	XM_013325531.1	serine/threonine-protein kinase 26 (LOC106127454), mRNA	90.556	1080	96	2	477	1556	962	2035	0	1424
MSTRG.3960.2	XR_001228415.1	UPF0430 protein CG31712 (LOC106127635), transcript variant X3, misc_RNA	93.75	368	23	0	3	370	33	400	2.11e-156	553
MSTRG.3960.2	XR_001228415.1	UPF0430 protein CG31712 (LOC106127635), transcript variant X3, misc_RNA	93.775	739	44	2	363	1101	444	1180	0	1109
MSTRG.3960.2	XR_001228415.1	UPF0430 protein CG31712 (LOC106127635), transcript variant X3, misc_RNA	98.851	87	1	0	1481	1567	1178	1264	6.95e-37	156
MSTRG.3962.2	XM_013325819.1	tetratricopeptide repeat protein 14 homolog (LOC106127652), transcript variant X6, mRNA	86.111	1080	110	25	1670	2740	2982	4030	0	1127
MSTRG.3962.2	XM_013325819.1	tetratricopeptide repeat protein 14 homolog (LOC106127652), transcript variant X6, mRNA	91.746	1672	136	2	1	1671	16	1686	0	2322
MSTRG.3965.1	XM_013325660.1	uncharacterized LOC106127556 (LOC106127556), mRNA	88.339	566	64	2	74	638	1	565	0	678
MSTRG.3968.1	XM_013325878.1	myosin-VIIa-like (LOC106127686), mRNA	92.038	741	54	3	1	736	5735	6475	0	1037
MSTRG.3969.1	XM_013325878.1	myosin-VIIa-like (LOC106127686), mRNA	90.688	5520	514	0	5	5524	162	5681	0	7347
MSTRG.3972.1	XM_013325920.1	transmembrane protein 18 (LOC106127714), mRNA	93.023	86	5	1	325	409	703	788	4.99e-27	124
MSTRG.3973.1	XM_013325920.1	transmembrane protein 18 (LOC106127714), mRNA	92.771	249	18	0	54	302	65	313	2.5e-99	361
MSTRG.3979.1	XM_013326026.1	sodium- and chloride-dependent glycine transporter 1-like (LOC106127784), transcript variant X1, mRNA	89.612	1829	190	0	1737	3565	536	2364	0	2326
MSTRG.3979.2	XM_013326027.1	sodium- and chloride-dependent glycine transporter 1-like (LOC106127784), transcript variant X2, mRNA	88.564	1574	169	4	725	2298	128	1690	0	1899
MSTRG.3980.1	XM_013326023.1	uncharacterized LOC106127783 (LOC106127783), transcript variant X1, mRNA	89.774	929	83	7	166	1088	3	925	0	1179
MSTRG.3981.1	XM_013325971.1	uricase (LOC106127743), mRNA	91.247	1131	99	0	1	1131	16	1146	0	1541
MSTRG.3986.1	XM_013325936.1	abhydrolase domain-containing protein 2 (LOC106127721), mRNA	81.065	169	18	8	2279	2438	2218	2381	1.93e-26	122
MSTRG.3986.1	XM_013325936.1	abhydrolase domain-containing protein 2 (LOC106127721), mRNA	87.802	1574	173	9	1	1571	23	1580	0	1825
MSTRG.3986.1	XM_013325936.1	abhydrolase domain-containing protein 2 (LOC106127721), mRNA	93.75	80	4	1	2479	2557	2636	2715	2.49e-25	119
MSTRG.3987.1	XM_013325846.1	plexin-C1 (LOC106127671), mRNA	92.623	6276	447	12	726	6990	6271	1	0	9010
MSTRG.3991.1	XM_013325730.1	fibronectin type-III domain-containing protein 3a-like (LOC106127600), transcript variant X1, mRNA	87.535	4589	454	67	24	4582	2	4502	0	5197
MSTRG.3991.1	XM_013325730.1	fibronectin type-III domain-containing protein 3a-like (LOC106127600), transcript variant X1, mRNA	90.082	1825	112	46	4688	6447	4586	6406	0	2303
MSTRG.4001.1	XM_013325770.1	dedicator of cytokinesis protein 9 (LOC106127628), mRNA	89.626	2911	297	3	1	2907	3438	6347	0	3698
MSTRG.4002.1	XM_013325773.1	venom acid phosphatase Acph-1-like (LOC106127630), mRNA	88.404	1397	147	8	1	1391	6	1393	0	1668
MSTRG.4004.1	XM_013325979.1	BDNF/NT-3 growth factors receptor-like (LOC106127749), transcript variant X1, mRNA	89.67	1423	141	4	1	1417	47	1469	0	1808
MSTRG.4005.1	XM_013325527.1	uncharacterized LOC106127449 (LOC106127449), mRNA	87.739	1778	212	3	149	1925	324	2096	0	2071
MSTRG.4007.1	XM_013325567.1	cyclin-Y-like protein 1 (LOC106127486), mRNA	93.655	1387	76	7	1	1384	23	1400	0	2063
MSTRG.4009.1	XM_013325526.1	uncharacterized LOC106127448 (LOC106127448), mRNA	86.772	945	125	0	1094	2038	4144	5088	0	1053
MSTRG.4009.1	XM_013325526.1	uncharacterized LOC106127448 (LOC106127448), mRNA	87.588	999	124	0	90	1088	2821	3819	0	1158
MSTRG.4010.1	XM_013325525.1	venom dipeptidyl peptidase 4-like (LOC106127447), mRNA	87.627	493	58	1	1	493	30	519	2.38e-161	569
MSTRG.4010.1	XM_013325525.1	venom dipeptidyl peptidase 4-like (LOC106127447), mRNA	88.495	1043	120	0	736	1778	531	1573	0	1262
MSTRG.4011.1	XM_013325525.1	venom dipeptidyl peptidase 4-like (LOC106127447), mRNA	88.277	563	49	11	4	558	1802	2355	0	658
MSTRG.4021.1	XM_013325921.1	long-chain fatty acid transport protein 4-like (LOC106127715), mRNA	80.12	332	40	16	1	312	214	539	3.52e-58	224
MSTRG.4022.1	XM_013325921.1	long-chain fatty acid transport protein 4-like (LOC106127715), mRNA	88.737	879	99	0	2	880	1173	2051	0	1075
MSTRG.4023.1	XM_013325921.1	long-chain fatty acid transport protein 4-like (LOC106127715), mRNA	89.901	406	36	3	51	451	2257	2662	3.34e-146	518
MSTRG.4024.1	XM_013325919.1	long-chain fatty acid transport protein 4-like (LOC106127713), mRNA	86.915	2392	285	20	64	2433	28	2413	0	2658
MSTRG.4026.1	XM_013325879.1	long-chain fatty acid transport protein 4-like (LOC106127687), mRNA	90.526	1330	125	1	1	1329	353	1682	0	1757
MSTRG.4028.1	XM_013325888.1	golgin subfamily A member 1-like (LOC106127690), transcript variant X3, mRNA	85.291	1013	126	11	295	1287	1159	2168	0	1044
MSTRG.4028.3	XM_013325888.1	golgin subfamily A member 1-like (LOC106127690), transcript variant X3, mRNA	85.983	1063	143	6	232	1291	100	1159	0	1153
MSTRG.4030.1	XM_013325945.1	uncharacterized LOC106127728 (LOC106127728), transcript variant X2, mRNA	93.496	2260	147	0	23	2282	1	2260	0	3360
MSTRG.4030.2	XM_013325944.1	uncharacterized LOC106127728 (LOC106127728), transcript variant X1, mRNA	88.657	432	39	7	123	548	2350	2777	4.42e-146	518
MSTRG.4030.3	XM_013325944.1	uncharacterized LOC106127728 (LOC106127728), transcript variant X1, mRNA	88.657	432	39	7	247	672	2350	2777	3.92e-146	518
MSTRG.4030.4	XM_013325944.1	uncharacterized LOC106127728 (LOC106127728), transcript variant X1, mRNA	89.178	499	44	7	5	497	2283	2777	3.66e-175	614
MSTRG.4031.1	XM_013325999.1	alpha-tocopherol transfer protein-like (LOC106127767), mRNA	89.574	1362	117	13	6	1345	1	1359	0	1705
MSTRG.4033.1	XM_013326001.1	alpha-tocopherol transfer protein-like (LOC106127768), mRNA	87.163	927	116	2	226	1149	161	1087	0	1050
MSTRG.4034.1	XM_013325522.1	uncharacterized LOC106127444 (LOC106127444), mRNA	85.972	998	136	3	78	1073	1191	2186	0	1064
MSTRG.4036.1	XM_013325520.1	uncharacterized LOC106127443 (LOC106127443), mRNA	79.743	933	185	4	101	1031	1049	1979	0	673
MSTRG.4036.1	XM_013325520.1	uncharacterized LOC106127443 (LOC106127443), mRNA	90.234	942	91	1	90	1030	89	1030	0	1229
MSTRG.4049.1	XM_013325518.1	polycomb group protein Psc-like (LOC106127441), mRNA	88.824	2040	223	3	1659	3694	1612	3650	0	2499
MSTRG.4049.1	XM_013325518.1	polycomb group protein Psc-like (LOC106127441), mRNA	89.603	1510	145	5	3	1511	77	1575	0	1908
MSTRG.4054.1	XM_013325932.1	centrosomin (LOC106127719), transcript variant X4, mRNA	91.373	1391	120	0	14	1404	634	2024	0	1905
MSTRG.4055.1	XM_013325929.1	centrosomin (LOC106127719), transcript variant X1, mRNA	89.515	639	53	9	1	630	14	647	0	797
MSTRG.4058.1	XM_013325784.1	glycerophosphocholine phosphodiesterase GPCPD1-like (LOC106127637), mRNA	88.22	2776	255	43	45	2788	38	2773	0	3249
MSTRG.4063.1	XM_013326022.1	sodium/hydrogen exchanger 9B1-like (LOC106127781), transcript variant X2, mRNA	87.602	613	68	4	1	609	38	646	0	704
MSTRG.4064.1	XM_013326022.1	sodium/hydrogen exchanger 9B1-like (LOC106127781), transcript variant X2, mRNA	92.442	172	13	0	1	172	856	1027	4.69e-65	246
MSTRG.4065.1	XM_013326022.1	sodium/hydrogen exchanger 9B1-like (LOC106127781), transcript variant X2, mRNA	86.312	263	32	2	1	263	1403	1661	5.31e-76	283
MSTRG.4066.1	XM_013325800.1	mitochondrial sodium/hydrogen exchanger 9B2-like (LOC106127646), transcript variant X1, mRNA	86.544	654	58	10	303	932	6	653	0	693
MSTRG.4067.1	XM_013325801.1	mitochondrial sodium/hydrogen exchanger 9B2-like (LOC106127646), transcript variant X2, mRNA	88.475	295	30	4	85	377	35	327	5.75e-97	353
MSTRG.4068.1	XM_013325805.1	mitochondrial sodium/hydrogen exchanger 9B2-like (LOC106127646), transcript variant X5, mRNA	91.98	2232	176	3	1283	3514	1	2229	0	3127
MSTRG.4069.1	XM_013325806.1	homeobox protein 2-like (LOC106127647), mRNA	81.455	1375	216	23	40	1384	1450	85	0	1090
MSTRG.4070.1	XM_013325947.1	G-protein coupled receptor Mth2-like (LOC106127729), transcript variant X2, mRNA	87.352	2538	293	22	210	2739	147	2664	0	2883
MSTRG.4071.1	XM_013325976.1	protein 60A (LOC106127747), mRNA	90.236	1485	133	8	1	1478	239	1718	0	1929
MSTRG.4074.1	XM_013325743.1	uncharacterized LOC106127611 (LOC106127611), mRNA	90.536	560	53	0	2451	3010	114	673	0	741
MSTRG.4074.2	XM_013325743.1	uncharacterized LOC106127611 (LOC106127611), mRNA	90.519	559	53	0	215	773	115	673	0	739
MSTRG.4074.4	XM_013325741.1	uncharacterized LOC106127610 (LOC106127610), mRNA	90.556	953	85	4	147	1096	29	979	0	1256
MSTRG.4088.1	XM_013325687.1	alanine--tRNA ligase, cytoplasmic (LOC106127575), mRNA	92.65	2925	208	6	30	2950	137	3058	0	4204
MSTRG.4089.1	XM_013325688.1	E3 ubiquitin-protein ligase Su(dx) (LOC106127577), transcript variant X1, mRNA	90.426	3311	256	39	77	3376	1	3261	0	4301
MSTRG.4089.2	XM_013325690.1	E3 ubiquitin-protein ligase Su(dx) (LOC106127577), transcript variant X3, mRNA	90.401	3292	255	39	77	3357	1	3242	0	4272
MSTRG.4093.1	XM_013325720.1	carnitine O-acetyltransferase-like (LOC106127592), transcript variant X4, mRNA	89.074	1199	131	0	1195	2393	607	1805	0	1489
MSTRG.4093.1	XM_013325720.1	carnitine O-acetyltransferase-like (LOC106127592), transcript variant X4, mRNA	89.844	384	39	0	775	1158	119	502	1.99e-138	494
MSTRG.4095.1	XM_013325722.1	NADH dehydrogenase [ubiquinone] iron-sulfur protein 6, mitochondrial (LOC106127594), mRNA	88.958	480	46	7	107	583	79	554	9.16e-167	586
MSTRG.4101.1	XM_013325922.1	transmembrane protein 189 (LOC106127716), transcript variant X1, mRNA	93.625	1004	64	0	114	1117	186	1189	0	1500
MSTRG.4101.3	XM_013326005.1	60S ribosomal protein L35 (LOC106127770), mRNA	93.598	453	29	0	40	492	33	485	0	676
MSTRG.4107.1	XM_013325761.1	actin-related protein 2/3 complex subunit 5 (LOC106127625), mRNA	88.141	624	56	12	1	615	4	618	0	726
MSTRG.4109.1	XM_013325610.1	zinc finger protein SNAI2-like (LOC106127523), mRNA	90.562	1780	149	11	7	1779	1	1768	0	2338
MSTRG.4110.1	XM_013325566.1	EGF domain-specific O-linked N-acetylglucosamine transferase (LOC106127485), mRNA	90.878	1458	123	10	100	1549	92	1547	0	1947
MSTRG.4119.1	XM_013325516.1	nucleolar protein 10 (LOC106127438), mRNA	90.689	1364	127	0	218	1581	2155	3518	0	1816
MSTRG.4122.1	XM_013325564.1	selT-like protein (LOC106127483), mRNA	91.25	1120	77	12	24	1136	17	1122	0	1506
MSTRG.4124.1	XM_013325559.1	collagen alpha-1(IV) chain (LOC106127480), mRNA	87.01	5943	705	46	17	5932	1	5903	0	6636
MSTRG.4125.1	XM_013325558.1	collagen alpha-1(IV) chain (LOC106127478), mRNA	89.788	1841	171	10	9	1848	7	1831	0	2342
MSTRG.4126.1	XM_013325558.1	collagen alpha-1(IV) chain (LOC106127478), mRNA	86.681	2703	356	4	2	2702	2155	4855	0	2994
MSTRG.4127.1	XM_013325558.1	collagen alpha-1(IV) chain (LOC106127478), mRNA	87.932	1301	92	28	1	1288	5056	6304	0	1472
MSTRG.4131.1	XM_013325968.1	homocysteine S-methyltransferase 2-like (LOC106127741), transcript variant X1, mRNA	90.008	1241	105	12	47	1277	1	1232	0	1587
MSTRG.4135.1	XM_013325514.1	cullin-3 (LOC106127436), mRNA	93.589	1045	64	2	1	1045	11	1052	0	1555
MSTRG.4141.1	XM_013325807.1	uncharacterized LOC106127648 (LOC106127648), mRNA	83.721	473	51	17	3	464	1	458	2e-117	424
MSTRG.4141.1	XM_013325807.1	uncharacterized LOC106127648 (LOC106127648), mRNA	88.444	1350	147	4	458	1807	518	1858	0	1620
MSTRG.4142.1	XM_013325807.1	uncharacterized LOC106127648 (LOC106127648), mRNA	90.191	367	36	0	1	367	2376	2742	8.08e-135	479
MSTRG.4143.1	XM_013325807.1	uncharacterized LOC106127648 (LOC106127648), mRNA	88.63	343	33	2	1	343	2880	3216	7.76e-115	412
MSTRG.4144.1	XM_013325807.1	uncharacterized LOC106127648 (LOC106127648), mRNA	88.743	915	79	11	3	903	3521	4425	0	1098
MSTRG.4147.1	XM_013325982.1	diacylglycerol O-acyltransferase 1 (LOC106127750), transcript variant X2, mRNA	85.065	154	23	0	1438	1591	2079	1926	1.97e-37	158
MSTRG.4148.1	XM_013325981.1	diacylglycerol O-acyltransferase 1 (LOC106127750), transcript variant X1, mRNA	88.379	1351	143	9	174	1512	360	1708	0	1613
MSTRG.4151.1	XM_013325917.1	60S ribosomal protein L3 (LOC106127711), mRNA	93.755	1329	82	1	28	1355	44	1372	0	1993
MSTRG.4157.1	XM_013312646.1	neural-cadherin (LOC106118090), mRNA	91.03	4604	398	12	4068	8662	57	4654	0	6200
MSTRG.4158.1	XM_013312646.1	neural-cadherin (LOC106118090), mRNA	90.403	2209	154	32	1	2168	4773	6964	0	2852
MSTRG.4160.1	XM_013312728.1	LIM/homeobox protein Lhx3 (LOC106118167), mRNA	96.255	267	10	0	3	269	4	270	9.8e-123	438
MSTRG.4164.1	XM_013312829.1	ras-related protein Rab-12 (LOC106118243), mRNA	84.477	277	22	11	1244	1504	1328	1599	2.67e-66	254
MSTRG.4164.1	XM_013312829.1	ras-related protein Rab-12 (LOC106118243), mRNA	90.808	990	77	11	100	1084	145	1125	0	1312
MSTRG.4165.1	XM_013312828.1	MPN domain-containing protein CG4751 (LOC106118242), mRNA	89.407	2747	276	7	221	2963	258	2993	0	3446
MSTRG.4166.1	XM_013312827.1	uncharacterized LOC106118241 (LOC106118241), transcript variant X2, mRNA	88.61	1870	200	10	3	1861	1	1868	0	2261
MSTRG.4166.1	XM_013312827.1	uncharacterized LOC106118241 (LOC106118241), transcript variant X2, mRNA	88.834	2848	316	2	1909	4755	1933	4779	0	3496
MSTRG.4166.2	XM_013312827.1	uncharacterized LOC106118241 (LOC106118241), transcript variant X2, mRNA	88.151	1882	199	15	3	1874	1	1868	0	2218
MSTRG.4166.2	XM_013312827.1	uncharacterized LOC106118241 (LOC106118241), transcript variant X2, mRNA	88.834	2848	316	2	1922	4768	1933	4779	0	3496
MSTRG.4166.3	XM_013312827.1	uncharacterized LOC106118241 (LOC106118241), transcript variant X2, mRNA	88.151	1882	199	15	1	1872	1	1868	0	2218
MSTRG.4166.3	XM_013312827.1	uncharacterized LOC106118241 (LOC106118241), transcript variant X2, mRNA	88.624	2848	315	5	1920	4759	1933	4779	0	3456
MSTRG.4177.2	XM_013312913.1	junctophilin-1 (LOC106118287), mRNA	87.444	1330	108	31	503	1792	2754	4064	0	1476
MSTRG.4179.1	XM_013312975.1	40S ribosomal protein S18 (LOC106118331), mRNA	94.973	557	28	0	1	557	13	569	0	874
MSTRG.4181.1	XM_013312806.1	adenosylhomocysteinase (LOC106118223), mRNA	91.154	1413	115	9	48	1453	1	1410	0	1908
MSTRG.4185.1	XM_013312807.1	V-type proton ATPase subunit d (LOC106118224), mRNA	84.778	473	34	11	994	1430	992	1462	1.82e-122	440
MSTRG.4185.1	XM_013312807.1	V-type proton ATPase subunit d (LOC106118224), mRNA	93.612	908	58	0	1	908	1	908	0	1356
MSTRG.4186.1	XM_013312960.1	succinate dehydrogenase assembly factor 4, mitochondrial-like (LOC106118323), mRNA	86.294	394	50	2	41	430	32	425	1.26e-118	425
MSTRG.4194.1	XM_013312685.1	carbonyl reductase [NADPH] 1-like (LOC106118128), mRNA	90.458	1027	96	2	3	1028	28	1053	0	1352
MSTRG.4195.1	XM_013312648.1	uncharacterized LOC106118093 (LOC106118093), mRNA	87.143	980	117	5	470	1449	1468	2438	0	1103
MSTRG.4195.2	XM_013312648.1	uncharacterized LOC106118093 (LOC106118093), mRNA	84.17	657	95	5	595	1251	1791	2438	3.32e-179	628
MSTRG.4195.2	XM_013312648.1	uncharacterized LOC106118093 (LOC106118093), mRNA	96.899	129	4	0	470	598	1468	1596	3.07e-55	217
MSTRG.4198.1	XM_013312786.1	uncharacterized LOC106118213 (LOC106118213), transcript variant X1, mRNA	92.137	1488	91	18	1	1474	31	1506	0	2076
MSTRG.4200.1	XM_013312804.1	profilin (LOC106118220), mRNA	95.016	1545	33	27	33	1570	1	1508	0	2386
MSTRG.4204.1	XM_013312649.1	uncharacterized LOC106118094 (LOC106118094), mRNA	84.322	708	95	11	1881	2573	1704	2410	0	678
MSTRG.4204.1	XM_013312649.1	uncharacterized LOC106118094 (LOC106118094), mRNA	89.146	949	84	6	55	985	1	948	0	1164
MSTRG.4204.2	XM_013312649.1	uncharacterized LOC106118094 (LOC106118094), mRNA	84.322	708	95	11	1536	2228	1704	2410	0	678
MSTRG.4204.2	XM_013312649.1	uncharacterized LOC106118094 (LOC106118094), mRNA	84.897	1609	205	28	2494	4098	2496	4070	0	1591
MSTRG.4204.2	XM_013312649.1	uncharacterized LOC106118094 (LOC106118094), mRNA	88.462	520	57	2	127	643	429	948	1.96e-177	625
MSTRG.4204.2	XM_013312649.1	uncharacterized LOC106118094 (LOC106118094), mRNA	91.753	679	53	1	4860	5538	4664	5339	0	941
MSTRG.4209.1	XM_013312689.1	platelet-activating factor acetylhydrolase IB subunit beta homolog (LOC106118133), mRNA	90.46	870	70	10	139	1000	8	872	0	1134
MSTRG.4212.1	XR_001227915.1	uncharacterized LOC106118314 (LOC106118314), ncRNA	86.74	362	33	11	90	439	54	412	1.7e-107	388
MSTRG.4213.1	XM_013312988.1	zinc transporter ZIP10 (LOC106118341), mRNA	88.94	2170	206	21	1	2148	132	2289	0	2647
MSTRG.4219.2	XM_013312998.1	annulin (LOC106118349), transcript variant X2, mRNA	89.05	2411	247	11	5	2408	1	2401	0	2974
MSTRG.4229.1	XM_013312675.1	growth hormone-inducible transmembrane protein-like (LOC106118120), mRNA	88.107	1463	142	19	3	1437	8	1466	0	1709
MSTRG.4231.1	XM_013312822.1	uncharacterized LOC106118237 (LOC106118237), transcript variant X2, mRNA	84.566	7017	928	99	1	6902	38	7014	0	6815
MSTRG.4233.1	XM_013312686.1	small nuclear ribonucleoprotein-associated protein B (LOC106118130), mRNA	88.985	926	87	10	3	923	11	926	0	1131
MSTRG.4234.1	XM_013312955.1	uncharacterized protein DDB_G0292642-like (LOC106118317), mRNA	85.099	2067	262	29	222	2270	80	2118	0	2069
MSTRG.4234.1	XM_013312955.1	uncharacterized protein DDB_G0292642-like (LOC106118317), mRNA	86.937	2044	238	12	2349	4370	2149	4185	0	2268
MSTRG.4234.1	XM_013312955.1	uncharacterized protein DDB_G0292642-like (LOC106118317), mRNA	100	49	0	0	168	216	1	49	5.6e-17	91.6
MSTRG.4236.1	XM_013313022.1	repressor of RNA polymerase III transcription MAF1 homolog (LOC106118369), mRNA	91.181	1338	97	17	3	1334	17	1339	0	1797
MSTRG.4244.1	XM_013312863.1	probable phosphorylase b kinase regulatory subunit beta (LOC106118255), transcript variant X6, mRNA	91.019	1403	126	0	155	1557	142	1544	0	1893
MSTRG.4246.1	XM_013312863.1	probable phosphorylase b kinase regulatory subunit beta (LOC106118255), transcript variant X6, mRNA	90.785	1541	126	10	1	1536	1848	3377	0	2045
MSTRG.4246.2	XM_013312863.1	probable phosphorylase b kinase regulatory subunit beta (LOC106118255), transcript variant X6, mRNA	90.785	1541	126	10	1	1536	1848	3377	0	2045
MSTRG.4253.1	XM_013312785.1	mRNA cap guanine-N7 methyltransferase (LOC106118212), mRNA	88.561	1320	140	9	252	1569	410	1720	0	1591
MSTRG.4256.1	XM_013312687.1	cytochrome b5-like (LOC106118131), mRNA	89.503	886	80	8	20	894	1	884	0	1109
MSTRG.4260.1	XM_013312747.1	LIM domain-containing protein jub (LOC106118185), mRNA	90.418	2369	211	9	42	2404	2	2360	0	3103
MSTRG.4263.2	XM_013312909.1	uncharacterized LOC106118285 (LOC106118285), transcript variant X5, mRNA	94.298	1596	69	6	102	1697	2	1575	0	2423
MSTRG.4267.1	XM_013312879.1	protein unzipped (LOC106118266), transcript variant X1, mRNA	83.166	398	35	22	2677	3053	2919	3305	1.7e-90	335
MSTRG.4267.1	XM_013312879.1	protein unzipped (LOC106118266), transcript variant X1, mRNA	87.61	2736	248	53	1	2673	22	2729	0	3090
MSTRG.4267.1	XM_013312879.1	protein unzipped (LOC106118266), transcript variant X1, mRNA	93.75	112	7	0	3069	3180	3673	3784	1.83e-40	169
MSTRG.4271.1	XM_013312904.1	probable alpha-aspartyl dipeptidase (LOC106118284), mRNA	86.909	1100	124	16	155	1247	219	1305	0	1216
MSTRG.4273.1	XM_013312954.1	monocarboxylate transporter 12 (LOC106118316), mRNA	88.958	2590	239	29	5	2553	124	2707	0	3155
MSTRG.4278.1	XM_013313037.1	protein FAN-like (LOC106118379), transcript variant X2, mRNA	86.249	2029	265	9	845	2862	700	2725	0	2189
MSTRG.4278.1	XM_013313037.1	protein FAN-like (LOC106118379), transcript variant X2, mRNA	91.572	617	52	0	233	849	16	632	0	852
MSTRG.4281.1	XM_013312899.1	alpha-tocopherol transfer protein-like (LOC106118281), transcript variant X1, mRNA	84.651	1290	170	19	3	1267	173	1459	0	1260
MSTRG.4295.1	XM_013312654.1	lactase-phlorizin hydrolase-like (LOC106118098), mRNA	85.669	1563	219	5	1	1559	255	1816	0	1640
MSTRG.4296.1	XM_013312655.1	lactase-phlorizin hydrolase-like (LOC106118099), mRNA	82.505	1549	257	11	78	1619	1629	3170	0	1347
MSTRG.4296.1	XM_013312655.1	lactase-phlorizin hydrolase-like (LOC106118099), mRNA	88.391	1585	183	1	30	1614	40	1623	0	1906
MSTRG.4298.1	XM_013312655.1	lactase-phlorizin hydrolase-like (LOC106118099), mRNA	91.758	546	45	0	2	547	2622	3167	0	760
MSTRG.4300.1	XM_013312655.1	lactase-phlorizin hydrolase-like (LOC106118099), mRNA	81.906	934	167	2	185	1117	1708	2640	0	787
MSTRG.4300.1	XM_013312655.1	lactase-phlorizin hydrolase-like (LOC106118099), mRNA	82.627	967	164	4	186	1150	167	1131	0	852
MSTRG.4301.1	XM_013312655.1	lactase-phlorizin hydrolase-like (LOC106118099), mRNA	78.82	1492	298	16	85	1567	1691	3173	0	989
MSTRG.4301.1	XM_013312655.1	lactase-phlorizin hydrolase-like (LOC106118099), mRNA	79.608	1481	294	7	83	1559	147	1623	0	1055
MSTRG.4302.1	XM_013313020.1	lactase-phlorizin hydrolase-like (LOC106118364), mRNA	73.226	1494	332	60	125	1584	1696	3155	1.09e-134	481
MSTRG.4302.1	XM_013313020.1	lactase-phlorizin hydrolase-like (LOC106118364), mRNA	89.018	1548	168	2	36	1582	74	1620	0	1916
MSTRG.4303.1	XM_013312656.1	probable G-protein coupled receptor 158 (LOC106118100), mRNA	81.897	1961	287	32	75	1992	1	1936	0	1592
MSTRG.4303.2	XM_013312656.1	probable G-protein coupled receptor 158 (LOC106118100), mRNA	82.18	1257	179	19	818	2053	704	1936	0	1038
MSTRG.4315.1	XM_013312854.1	myosin-VIIa (LOC106118253), transcript variant X1, mRNA	90.897	6943	613	12	1	6927	4	6943	0	9302
MSTRG.4315.2	XM_013312855.1	myosin-VIIa (LOC106118253), transcript variant X2, mRNA	90.552	6774	617	16	20	6776	1	6768	0	8942
MSTRG.4325.1	XM_013312930.1	histone-lysine N-methyltransferase SETD2 (LOC106118300), transcript variant X1, mRNA	82.983	2092	270	33	5	2074	2896	4923	0	1812
MSTRG.4326.1	XM_013312931.1	histone-lysine N-methyltransferase SETD2 (LOC106118300), transcript variant X2, mRNA	84.553	861	115	15	17	866	13	866	0	837
MSTRG.4326.1	XM_013312931.1	histone-lysine N-methyltransferase SETD2 (LOC106118300), transcript variant X2, mRNA	86.772	1958	243	11	846	2792	810	2762	0	2167
MSTRG.4332.1	XM_013312705.1	acid trehalase-like protein 1 (LOC106118146), mRNA	86.471	2417	323	3	1	2416	39	2452	0	2649
MSTRG.4333.1	XM_013313033.1	carbohydrate sulfotransferase 11 (LOC106118377), mRNA	89.464	1139	120	0	72	1210	1	1139	0	1439
MSTRG.4336.1	XM_013312873.1	maltase A1-like (LOC106118261), mRNA	88.963	1794	192	6	54	1845	17	1806	0	2211
MSTRG.4337.1	XM_013312874.1	maltase A1-like (LOC106118263), mRNA	90.196	1836	178	2	180	2014	15	1849	0	2392
MSTRG.4338.1	XM_013312872.1	maltase A1-like (LOC106118260), mRNA	89.394	1584	164	1	217	1796	1	1584	0	1991
MSTRG.4338.2	XM_013312872.1	maltase A1-like (LOC106118260), mRNA	89.87	1540	156	0	118	1657	45	1584	0	1980
MSTRG.4339.1	XM_013312851.1	cytochrome b-c1 complex subunit Rieske, mitochondrial (LOC106118251), mRNA	89.531	554	58	0	1	554	14	567	0	702
MSTRG.4340.1	XM_013312853.1	protein spire (LOC106118252), mRNA	80.645	620	59	35	3785	4358	4000	4604	6.1e-117	424
MSTRG.4340.1	XM_013312853.1	protein spire (LOC106118252), mRNA	92.178	2915	205	12	124	3018	170	3081	0	4098
MSTRG.4348.3	XM_013323293.1	patronin-like (LOC106125885), mRNA	88.889	153	9	5	1	151	8	154	9.21e-45	182
MSTRG.4348.3	XM_013323293.1	patronin-like (LOC106125885), mRNA	89.06	1042	101	6	178	1210	140	1177	0	1280
MSTRG.4349.1	XM_013323293.1	patronin-like (LOC106125885), mRNA	85.435	1023	104	28	883	1899	2403	3386	0	1022
MSTRG.4349.1	XM_013323293.1	patronin-like (LOC106125885), mRNA	86.614	889	101	8	19	901	1485	2361	0	966
MSTRG.4350.1	XM_013323293.1	patronin-like (LOC106125885), mRNA	86.544	706	62	17	1300	1983	5626	6320	0	747
MSTRG.4350.1	XM_013323293.1	patronin-like (LOC106125885), mRNA	91.105	742	41	13	409	1133	4813	5546	0	981
MSTRG.4350.1	XM_013323293.1	patronin-like (LOC106125885), mRNA	91.505	412	32	3	1	409	4210	4621	1.52e-159	564
MSTRG.4350.1	XM_013323293.1	patronin-like (LOC106125885), mRNA	93.171	410	11	7	2029	2429	6418	6819	3.24e-166	586
MSTRG.4357.1	XM_013323292.1	carboxypeptidase N subunit 2-like (LOC106125884), mRNA	91.155	1628	144	0	1	1628	401	2028	0	2209
MSTRG.4357.1	XM_013323292.1	carboxypeptidase N subunit 2-like (LOC106125884), mRNA	93.289	745	48	2	1713	2457	2029	2771	0	1098
MSTRG.4363.1	XM_013323282.1	transcription factor Sox-14-like (LOC106125872), mRNA	83.516	182	20	4	1197	1368	1321	1502	2.01e-38	161
MSTRG.4363.1	XM_013323282.1	transcription factor Sox-14-like (LOC106125872), mRNA	87.088	1092	111	17	1	1068	67	1152	0	1208
MSTRG.4364.1	XM_013323294.1	peroxisome biogenesis factor 1 (LOC106125886), transcript variant X1, mRNA	85.454	3018	415	12	66	3061	153	3168	0	3120
MSTRG.4366.1	XM_013323315.1	uncharacterized protein At4g17910-like (LOC106125899), mRNA	86.325	1404	183	9	2234	3631	1633	233	0	1520
MSTRG.4368.1	XM_013323319.1	group XV phospholipase A2-like (LOC106125901), mRNA	87.046	1513	177	7	1	1506	4	1504	0	1690
MSTRG.4368.2	XM_013323319.1	group XV phospholipase A2-like (LOC106125901), mRNA	86.672	1283	152	7	1	1276	4	1274	0	1404
MSTRG.4368.2	XM_013323319.1	group XV phospholipase A2-like (LOC106125901), mRNA	89.52	229	24	0	1307	1535	1276	1504	1.79e-77	291
MSTRG.4369.2	XM_013323267.1	uncharacterized protein KIAA1109 (LOC106125858), mRNA	82.292	288	32	8	15671	15944	14381	14663	1.16e-58	231
MSTRG.4369.2	XM_013323267.1	uncharacterized protein KIAA1109 (LOC106125858), mRNA	85.427	597	52	16	13903	14466	12878	13472	5.97e-166	588
MSTRG.4369.2	XM_013323267.1	uncharacterized protein KIAA1109 (LOC106125858), mRNA	89.323	4533	399	44	9197	13676	8356	12856	0	5611
MSTRG.4369.2	XM_013323267.1	uncharacterized protein KIAA1109 (LOC106125858), mRNA	90.604	8046	734	10	92	8126	1	8035	0	10650
MSTRG.4372.1	XM_013323329.1	ubiquitin-like-conjugating enzyme ATG3 (LOC106125908), mRNA	86.053	380	49	4	71	449	48	424	2.02e-112	405
MSTRG.4374.1	XM_013323302.1	protein abrupt-like (LOC106125890), transcript variant X4, mRNA	80.726	716	64	36	6	667	5809	5114	3.59e-137	490
MSTRG.4374.1	XM_013323302.1	protein abrupt-like (LOC106125890), transcript variant X4, mRNA	88.263	2718	181	71	663	3327	5083	2451	0	3125
MSTRG.4375.1	XM_013323301.1	protein abrupt-like (LOC106125890), transcript variant X3, mRNA	91.966	1668	134	0	202	1869	788	2455	0	2338
MSTRG.4376.1	XM_013323312.1	voltage-dependent L-type calcium channel subunit beta-2 (LOC106125896), transcript variant X4, mRNA	82.584	356	40	10	9	343	1	355	3.58e-78	294
MSTRG.4376.1	XM_013323312.1	voltage-dependent L-type calcium channel subunit beta-2 (LOC106125896), transcript variant X4, mRNA	89.815	1296	103	6	343	1610	469	1763	0	1635
MSTRG.4377.1	XM_013323330.1	uncharacterized LOC106125909 (LOC106125909), mRNA	87.791	1073	131	0	1	1073	189	1261	0	1256
MSTRG.4389.1	XM_013308871.1	transforming growth factor beta-1-induced transcript 1 protein-like (LOC106115477), mRNA	97.581	124	3	0	1	124	1037	914	6.15e-55	213
MSTRG.4390.1	XM_013323270.1	nephrin-like (LOC106125860), partial mRNA	89.207	2372	232	9	35	2397	24	2380	0	2940
MSTRG.4391.1	XR_001228292.1	uncharacterized LOC106125874 (LOC106125874), ncRNA	83.67	545	68	17	1	528	374	914	5.27e-139	494
MSTRG.4394.1	XM_013323272.1	uncharacterized LOC106125862 (LOC106125862), mRNA	86.404	912	120	4	924	1833	1	910	0	994
MSTRG.4394.1	XM_013323272.1	uncharacterized LOC106125862 (LOC106125862), mRNA	87.881	1378	119	29	1834	3181	953	2312	0	1576
MSTRG.4394.1	XM_013323272.1	uncharacterized LOC106125862 (LOC106125862), mRNA	92.038	628	43	7	3220	3845	2312	2934	0	876
MSTRG.4394.2	XM_013323272.1	uncharacterized LOC106125862 (LOC106125862), mRNA	86.492	918	120	4	1166	2081	1	916	0	1005
MSTRG.4394.2	XM_013323272.1	uncharacterized LOC106125862 (LOC106125862), mRNA	87.881	1378	119	29	2693	4040	953	2312	0	1576
MSTRG.4394.2	XM_013323272.1	uncharacterized LOC106125862 (LOC106125862), mRNA	92.038	628	43	7	4079	4704	2312	2934	0	876
MSTRG.4398.1	XM_013324514.1	membrane-bound alkaline phosphatase-like (LOC106126714), mRNA	92.105	114	9	0	3	116	493	380	7.02e-38	161
MSTRG.4398.2	XM_013324513.1	membrane-bound alkaline phosphatase-like (LOC106126713), mRNA	86.89	656	86	0	1212	1867	1698	1043	0	736
MSTRG.4398.2	XM_013324513.1	membrane-bound alkaline phosphatase-like (LOC106126713), mRNA	90.079	252	22	3	835	1083	1954	1703	1.02e-86	324
MSTRG.4398.2	XM_013324513.1	membrane-bound alkaline phosphatase-like (LOC106126713), mRNA	97.059	136	4	0	5	140	1758	1893	2.28e-58	230
MSTRG.4399.1	XM_013324513.1	membrane-bound alkaline phosphatase-like (LOC106126713), mRNA	86.021	1445	196	6	41	1482	327	1768	0	1544
MSTRG.4401.1	XM_013324514.1	membrane-bound alkaline phosphatase-like (LOC106126714), mRNA	86.58	231	25	6	649	876	530	303	2.05e-65	250
MSTRG.4402.1	XM_013324514.1	membrane-bound alkaline phosphatase-like (LOC106126714), mRNA	85.362	1298	183	6	14	1307	113	1407	0	1338
MSTRG.4403.1	XM_013324212.1	uncharacterized LOC106126503 (LOC106126503), mRNA	83.026	2657	357	65	11373	13991	282	2882	0	2322
MSTRG.4403.3	XM_013324212.1	uncharacterized LOC106126503 (LOC106126503), mRNA	83.351	2775	368	65	5909	8645	282	3000	0	2479
MSTRG.4403.4	XM_013324212.1	uncharacterized LOC106126503 (LOC106126503), mRNA	83.026	2657	357	65	9939	12557	282	2882	0	2322
MSTRG.4403.6	XM_013324212.1	uncharacterized LOC106126503 (LOC106126503), mRNA	82.255	2457	340	67	6041	8474	617	3000	0	2034
MSTRG.4403.6	XM_013324212.1	uncharacterized LOC106126503 (LOC106126503), mRNA	89.209	139	13	2	5909	6046	282	419	4.36e-41	172
MSTRG.4404.1	XM_013319254.1	plasma membrane calcium-transporting ATPase 3 (LOC106123111), transcript variant X7, mRNA	91.832	453	37	0	4	456	1366	914	0	632
MSTRG.4406.1	XM_013324338.1	calexcitin-2-like (LOC106126607), mRNA	85.289	605	79	7	224	821	607	6	1.44e-175	616
MSTRG.4409.1	XM_013324326.1	calexcitin-2-like (LOC106126600), mRNA	88.436	614	71	0	164	777	615	2	0	741
MSTRG.4413.1	XM_013324217.1	protein transport protein Sec31A (LOC106126507), mRNA	90.937	651	59	0	1	651	15	665	0	876
MSTRG.4414.1	XM_013324405.1	uncharacterized LOC106126655 (LOC106126655), mRNA	81.982	111	5	9	653	750	1225	1333	5.31e-14	80.5
MSTRG.4414.1	XM_013324405.1	uncharacterized LOC106126655 (LOC106126655), mRNA	86.022	372	23	14	2	347	533	901	7.82e-102	372
MSTRG.4415.2	XM_013324406.1	pericentrin-like (LOC106126656), mRNA	87.426	3038	296	52	7	2996	5296	8295	0	3415
MSTRG.4416.1	XM_013324406.1	pericentrin-like (LOC106126656), mRNA	83.811	1291	138	35	528	1766	3668	4939	0	1160
MSTRG.4416.1	XM_013324406.1	pericentrin-like (LOC106126656), mRNA	86.286	525	70	2	4	527	3108	3631	2.45e-161	569
MSTRG.4421.1	XM_013324778.1	toll-like receptor 2 (LOC106126876), mRNA	87.773	2928	346	6	45	2960	143	3070	0	3413
MSTRG.4427.1	XM_013322862.1	disks large homolog 5-like (LOC106125592), partial mRNA	89.633	2045	204	5	501	2538	663	2706	0	2595
MSTRG.4427.1	XM_013322862.1	disks large homolog 5-like (LOC106125592), partial mRNA	93.729	303	19	0	1	303	172	474	1.2e-126	455
MSTRG.4428.1	XM_013324221.1	disks large homolog 5 (LOC106126510), mRNA	84.599	461	40	15	193	623	3738	4197	9.99e-119	429
MSTRG.4429.1	XM_013324222.1	potassium voltage-gated channel protein Shaw-like (LOC106126511), mRNA	83.151	641	82	17	1682	2301	1660	2295	7.96e-159	562
MSTRG.4429.1	XM_013324222.1	potassium voltage-gated channel protein Shaw-like (LOC106126511), mRNA	85.811	296	35	5	4	295	213	505	4.12e-82	307
MSTRG.4429.1	XM_013324222.1	potassium voltage-gated channel protein Shaw-like (LOC106126511), mRNA	92.845	1160	81	2	453	1611	502	1660	0	1681
MSTRG.4431.1	XM_013324385.1	uncharacterized LOC106126639 (LOC106126639), transcript variant X1, mRNA	87.747	506	60	2	31	534	20	525	5.4e-168	590
MSTRG.4431.2	XM_013324387.1	uncharacterized LOC106126639 (LOC106126639), transcript variant X2, mRNA	87.28	511	63	2	31	539	20	530	9.56e-166	582
MSTRG.4431.3	XM_013324385.1	uncharacterized LOC106126639 (LOC106126639), transcript variant X1, mRNA	87.352	506	59	3	25	525	20	525	1.49e-163	575
MSTRG.4432.1	XM_013324637.1	protein Dok-7-like (LOC106126783), mRNA	86.935	398	19	13	10	388	1	384	5.77e-115	416
MSTRG.4432.1	XM_013324637.1	protein Dok-7-like (LOC106126783), mRNA	89.147	2414	245	9	387	2793	429	2832	0	2990
MSTRG.4445.1	XM_013324381.1	uncharacterized LOC106126634 (LOC106126634), mRNA	87.189	523	61	6	1	520	13	532	5.18e-168	590
MSTRG.4452.1	XM_013324630.1	non-specific lipid-transfer protein (LOC106126779), mRNA	85.117	2103	287	14	1	2091	2	2090	0	2126
MSTRG.4452.2	XM_013324630.1	non-specific lipid-transfer protein (LOC106126779), mRNA	82.622	656	105	4	265	920	1444	2090	3.46e-162	571
MSTRG.4454.1	XM_013324269.1	non-specific lipid-transfer protein-like (LOC106126552), mRNA	84.699	1196	183	0	249	1444	307	1502	0	1195
MSTRG.4455.1	XM_013324616.1	ski oncogene (LOC106126772), mRNA	85.803	641	49	29	1760	2366	1717	2349	0	641
MSTRG.4455.1	XM_013324616.1	ski oncogene (LOC106126772), mRNA	91.144	1705	117	16	3	1685	1	1693	0	2281
MSTRG.4456.2	XM_013324695.1	sepiapterin reductase-like (LOC106126821), transcript variant X2, mRNA	86.935	995	128	2	74	1068	87	1079	0	1116
MSTRG.4457.1	XM_013324619.1	mitochondrial 2-oxoglutarate/malate carrier protein (LOC106126775), transcript variant X1, mRNA	85.584	985	131	5	47	1028	1	977	0	1022
MSTRG.4466.3	XM_013324424.1	solute carrier family 22 member 3-like (LOC106126665), mRNA	86.744	347	46	0	257	603	63	409	8.52e-107	387
MSTRG.4466.12	XM_013324424.1	solute carrier family 22 member 3-like (LOC106126665), mRNA	84.211	1634	249	8	516	2148	63	1688	0	1580
MSTRG.4466.16	XM_013324424.1	solute carrier family 22 member 3-like (LOC106126665), mRNA	84.583	1654	249	6	297	1949	40	1688	0	1637
MSTRG.4469.1	XR_001228424.1	uncharacterized LOC106127807 (LOC106127807), ncRNA	82.703	185	30	2	5	188	39	222	6.85e-40	163
MSTRG.4472.1	XM_013324448.1	glyoxylate reductase/hydroxypyruvate reductase (LOC106126677), mRNA	85.656	1471	185	12	48	1510	49	1501	0	1524
MSTRG.4474.1	XM_013324450.1	sarcoplasmic calcium-binding protein 1 (LOC106126679), transcript variant X1, mRNA	88.088	638	69	5	49	681	47	682	0	750
MSTRG.4474.2	XM_013324451.1	sarcoplasmic calcium-binding protein 1 (LOC106126679), transcript variant X2, mRNA	87.859	626	69	5	49	669	47	670	0	728
MSTRG.4477.2	XM_013324447.1	Niemann-Pick C1 protein (LOC106126676), transcript variant X5, mRNA	85.667	2721	375	11	12	2723	6	2720	0	2850
MSTRG.4479.1	XM_013324673.1	congested-like trachea protein (LOC106126804), mRNA	90.817	1187	90	7	482	1650	1186	1	0	1570
MSTRG.4487.1	XM_013324399.1	chloride intracellular channel exc-4 (LOC106126650), transcript variant X1, mRNA	82.462	325	30	13	2253	2570	2211	2515	8.49e-68	259
MSTRG.4487.1	XM_013324399.1	chloride intracellular channel exc-4 (LOC106126650), transcript variant X1, mRNA	87.654	81	8	1	1526	1604	1470	1550	9.11e-18	93.5
MSTRG.4487.1	XM_013324399.1	chloride intracellular channel exc-4 (LOC106126650), transcript variant X1, mRNA	88.63	387	29	10	1753	2129	1754	2135	2.8e-127	457
MSTRG.4487.1	XM_013324399.1	chloride intracellular channel exc-4 (LOC106126650), transcript variant X1, mRNA	90.156	1026	89	7	4	1021	13	1034	0	1325
MSTRG.4487.2	XM_013324401.1	chloride intracellular channel exc-4 (LOC106126650), transcript variant X2, mRNA	82.462	325	30	13	2190	2507	2148	2452	8.28e-68	259
MSTRG.4487.2	XM_013324401.1	chloride intracellular channel exc-4 (LOC106126650), transcript variant X2, mRNA	87.654	81	8	1	1463	1541	1407	1487	8.89e-18	93.5
MSTRG.4487.2	XM_013324401.1	chloride intracellular channel exc-4 (LOC106126650), transcript variant X2, mRNA	88.63	387	29	10	1690	2066	1691	2072	2.74e-127	457
MSTRG.4487.2	XM_013324401.1	chloride intracellular channel exc-4 (LOC106126650), transcript variant X2, mRNA	89.823	963	86	7	4	958	13	971	0	1225
MSTRG.4489.1	XM_013324395.1	uncharacterized protein DDB_G0284459 (LOC106126648), transcript variant X1, mRNA	87.199	2945	272	56	5	2864	14	2938	0	3253
MSTRG.4493.1	XM_013324324.1	glyoxylate reductase/hydroxypyruvate reductase-like (LOC106126598), transcript variant X2, mRNA	85.618	445	62	2	527	970	518	961	1.73e-130	466
MSTRG.4498.1	XM_013324227.1	neuropeptide FF receptor 2 (LOC106126516), mRNA	86.283	1130	155	0	199	1328	1	1130	0	1229
MSTRG.4504.1	XM_013324649.1	monocyte to macrophage differentiation factor 2 (LOC106126789), mRNA	91.018	1425	105	15	1	1412	100	1514	0	1901
MSTRG.4505.1	XM_013324611.1	arginine--tRNA ligase, cytoplasmic (LOC106126769), mRNA	90.215	1952	185	3	3	1954	2236	291	0	2542
MSTRG.4508.1	XM_013324486.1	protein MLP1 homolog (LOC106126703), mRNA	88.961	2310	219	23	33	2320	1	2296	0	2820
MSTRG.4511.1	XM_013324453.1	actin-related protein 2/3 complex subunit 2 (LOC106126682), mRNA	90.05	201	11	3	2430	2621	2439	2639	1.67e-65	252
MSTRG.4511.1	XM_013324453.1	actin-related protein 2/3 complex subunit 2 (LOC106126682), mRNA	91.925	2229	108	35	16	2178	1	2223	0	3053
MSTRG.4513.1	XM_013324454.1	cytidine deaminase-like (LOC106126683), mRNA	87.928	555	63	2	149	700	1	554	0	651
MSTRG.4517.1	XM_013324582.1	ubiquitin conjugation factor E4 B-like (LOC106126755), mRNA	89.085	962	101	3	1	962	3232	4189	0	1192
MSTRG.4519.1	XM_013324531.1	sedoheptulokinase-like (LOC106126725), mRNA	90.314	1590	134	11	4	1575	340	1927	0	2065
MSTRG.4522.1	XM_013324664.1	voltage-dependent anion-selective channel-like (LOC106126798), transcript variant X3, mRNA	89.672	610	40	8	10	607	619	1217	0	756
MSTRG.4528.1	XM_013324668.1	elongation factor 1-beta' (LOC106126800), mRNA	91.476	786	66	1	6	791	1	785	0	1079
MSTRG.4531.1	XM_013324647.1	NADH-ubiquinone oxidoreductase 75 kDa subunit, mitochondrial (LOC106126787), transcript variant X2, mRNA	82.251	462	59	13	461	906	2561	3015	7.79e-104	377
MSTRG.4531.1	XM_013324647.1	NADH-ubiquinone oxidoreductase 75 kDa subunit, mitochondrial (LOC106126787), transcript variant X2, mRNA	90.374	187	13	5	30	214	2083	2266	1.07e-62	241
MSTRG.4532.1	XM_013324712.1	reversion-inducing cysteine-rich protein with Kazal motifs (LOC106126835), transcript variant X1, mRNA	88.744	3216	342	14	13	3211	1	3213	0	3916
MSTRG.4533.1	XM_013324644.1	NADH dehydrogenase [ubiquinone] 1 beta subcomplex subunit 5, mitochondrial (LOC106126786), mRNA	92.987	770	49	3	24	790	28	795	0	1118
MSTRG.4537.1	XM_013324317.1	enhancer of split mbeta protein-like (LOC106126594), mRNA	90.437	962	85	4	177	1136	976	20	0	1260
MSTRG.4538.1	XM_013324301.1	uncharacterized LOC106126581 (LOC106126581), mRNA	86.103	1655	155	39	1	1601	1	1634	0	1712
MSTRG.4542.1	XM_013324470.1	U6 snRNA-associated Sm-like protein LSm3 (LOC106126690), mRNA	88.09	445	43	5	14	451	17	458	5.93e-147	520
MSTRG.4546.1	XM_013324730.1	uncharacterized LOC106126849 (LOC106126849), mRNA	89.33	1612	158	6	32	1633	1	1608	0	2012
MSTRG.4549.1	XM_013324687.1	peptidyl-prolyl cis-trans isomerase-like 4 (LOC106126817), mRNA	86.35	2696	304	42	1	2655	36	2708	0	2881
MSTRG.4550.1	XM_013324284.1	putative neuropeptide precursor protein (LOC106126565), mRNA	89.266	1770	167	13	1	1756	22	1782	0	2194
MSTRG.4552.1	XM_013324556.1	polypeptide N-acetylgalactosaminyltransferase 5 (LOC106126737), mRNA	83.845	1987	197	69	1	1877	1053	3025	0	1777
MSTRG.4553.1	XM_013324556.1	polypeptide N-acetylgalactosaminyltransferase 5 (LOC106126737), mRNA	89.953	846	74	9	50	887	46	888	0	1081
MSTRG.4555.1	XM_013324635.1	60S ribosomal protein L37a (LOC106126782), mRNA	93.548	372	24	0	1	372	39	410	1.36e-157	555
MSTRG.4558.1	XM_013324788.1	integrin beta-nu (LOC106126884), transcript variant X2, mRNA	88.456	2131	220	12	3	2121	758	2874	0	2549
MSTRG.4564.1	XM_013324572.1	protein brunelleschi (LOC106126749), mRNA	84.718	1649	235	10	6	1641	2605	4249	0	1633
MSTRG.4568.1	XM_013324466.1	protein gustavus (LOC106126687), transcript variant X7, mRNA	86.606	545	28	26	1370	1888	2643	2118	1.53e-158	560
MSTRG.4568.1	XM_013324466.1	protein gustavus (LOC106126687), transcript variant X7, mRNA	89.056	731	40	21	483	1204	3467	2768	0	870
MSTRG.4570.1	XM_013324739.1	PR domain zinc finger protein 16-like (LOC106126851), transcript variant X6, mRNA	88.288	3697	374	37	106	3763	1	3677	0	4373
MSTRG.4570.2	XM_013324736.1	PR domain zinc finger protein 16-like (LOC106126851), transcript variant X3, mRNA	88.289	3595	364	35	180	3736	197	3772	0	4253
MSTRG.4570.3	XM_013324736.1	PR domain zinc finger protein 16-like (LOC106126851), transcript variant X3, mRNA	88.28	3592	364	35	180	3733	200	3772	0	4248
MSTRG.4571.1	XM_013324374.1	uncharacterized LOC106126629 (LOC106126629), mRNA	88.727	550	60	2	11	558	1	550	0	671
MSTRG.4581.1	XM_013324542.1	succinate dehydrogenase [ubiquinone] flavoprotein subunit, mitochondrial (LOC106126733), transcript variant X1, mRNA	88.482	2674	269	20	43	2698	1	2653	0	3195
MSTRG.4582.1	XM_013324293.1	uncharacterized LOC106126573 (LOC106126573), mRNA	88.702	655	66	6	1	651	4	654	0	793
MSTRG.4585.1	XM_013324260.1	glutaredoxin-C4-like (LOC106126544), mRNA	87.849	609	66	6	58	662	48	652	0	708
MSTRG.4587.1	XM_013324252.1	uncharacterized LOC106126540 (LOC106126540), transcript variant X2, mRNA	89.332	3131	226	52	56	3130	40	3118	0	3832
MSTRG.4589.2	XM_013324493.1	protein smoothened (LOC106126708), transcript variant X2, mRNA	89.722	1187	122	0	222	1408	90	1276	0	1517
MSTRG.4593.1	XM_013324661.1	androgen-induced gene 1 protein-like (LOC106126797), mRNA	86.746	1094	116	19	7	1077	8	1095	0	1190
MSTRG.4594.1	XM_013324799.1	60S ribosomal protein L11 (LOC106126891), mRNA	95.516	446	19	1	101	545	225	670	0	712
MSTRG.4595.1	XM_013324495.1	zinc finger protein 2 homolog (LOC106126709), transcript variant X2, mRNA	87.982	882	100	4	4607	5483	2184	3064	0	1037
MSTRG.4595.1	XM_013324495.1	zinc finger protein 2 homolog (LOC106126709), transcript variant X2, mRNA	89.706	68	7	0	819	886	1930	1997	9.11e-16	87.9
MSTRG.4595.1	XM_013324495.1	zinc finger protein 2 homolog (LOC106126709), transcript variant X2, mRNA	94.835	910	41	3	1	904	494	1403	0	1415
MSTRG.4595.1	XM_013324495.1	zinc finger protein 2 homolog (LOC106126709), transcript variant X2, mRNA	96.703	91	3	0	4265	4355	1930	2020	3.19e-35	152
MSTRG.4595.1	XM_013324495.1	zinc finger protein 2 homolog (LOC106126709), transcript variant X2, mRNA	98.214	112	2	0	2423	2534	1519	1630	1.45e-48	196
MSTRG.4595.1	XM_013324495.1	zinc finger protein 2 homolog (LOC106126709), transcript variant X2, mRNA	98.214	112	2	0	2703	2814	1630	1741	1.45e-48	196
MSTRG.4595.1	XM_013324495.1	zinc finger protein 2 homolog (LOC106126709), transcript variant X2, mRNA	98.857	350	3	1	4607	4955	2013	2362	5.62e-177	623
MSTRG.4595.1	XM_013324495.1	zinc finger protein 2 homolog (LOC106126709), transcript variant X2, mRNA	99.115	113	1	0	2939	3051	1741	1853	8.67e-51	204
MSTRG.4595.1	XM_013324495.1	zinc finger protein 2 homolog (LOC106126709), transcript variant X2, mRNA	100	86	0	0	3560	3645	1852	1937	1.9e-37	159
MSTRG.4595.1	XM_013324495.1	zinc finger protein 2 homolog (LOC106126709), transcript variant X2, mRNA	100	114	0	0	2195	2308	1406	1519	5.18e-53	211
MSTRG.4596.1	XM_013324508.1	zinc finger protein 2 homolog (LOC106126709), transcript variant X14, mRNA	89.706	68	7	0	4321	4388	1554	1487	1.12e-15	87.9
MSTRG.4596.1	XM_013324508.1	zinc finger protein 2 homolog (LOC106126709), transcript variant X14, mRNA	92.537	201	9	5	5459	5653	1024	824	1.32e-74	283
MSTRG.4596.1	XM_013324508.1	zinc finger protein 2 homolog (LOC106126709), transcript variant X14, mRNA	92.908	141	10	0	4303	4443	1404	1264	2.95e-51	206
MSTRG.4596.1	XM_013324508.1	zinc finger protein 2 homolog (LOC106126709), transcript variant X14, mRNA	94.828	116	6	0	146	261	2092	1977	4.97e-44	182
MSTRG.4596.1	XM_013324508.1	zinc finger protein 2 homolog (LOC106126709), transcript variant X14, mRNA	95.745	94	4	0	4949	5042	1182	1089	3.9e-35	152
MSTRG.4596.1	XM_013324508.1	zinc finger protein 2 homolog (LOC106126709), transcript variant X14, mRNA	96.591	88	3	0	4751	4838	1266	1179	1.81e-33	147
MSTRG.4596.1	XM_013324508.1	zinc finger protein 2 homolog (LOC106126709), transcript variant X14, mRNA	96.629	178	6	0	5969	6146	825	648	1.7e-78	296
MSTRG.4596.1	XM_013324508.1	zinc finger protein 2 homolog (LOC106126709), transcript variant X14, mRNA	96.703	91	3	0	852	942	1577	1487	3.9e-35	152
MSTRG.4596.1	XM_013324508.1	zinc finger protein 2 homolog (LOC106126709), transcript variant X14, mRNA	98.883	179	1	1	423	600	1748	1570	3.63e-85	318
MSTRG.4596.1	XM_013324508.1	zinc finger protein 2 homolog (LOC106126709), transcript variant X14, mRNA	100	88	0	0	1562	1649	1494	1407	1.8e-38	163
MSTRG.4599.1	XM_013324579.1	V-type proton ATPase subunit H (LOC106126752), transcript variant X4, mRNA	90.888	428	37	2	1188	1614	1370	1796	1.91e-162	573
MSTRG.4599.1	XM_013324579.1	V-type proton ATPase subunit H (LOC106126752), transcript variant X4, mRNA	93.22	1180	77	3	9	1186	1	1179	0	1733
MSTRG.4599.2	XM_013324579.1	V-type proton ATPase subunit H (LOC106126752), transcript variant X4, mRNA	92.603	1798	128	5	9	1803	1	1796	0	2579
MSTRG.4603.1	XM_013324423.1	cytochrome c (LOC106126663), transcript variant X2, mRNA	91.129	744	45	8	1	733	10	743	0	989
MSTRG.4604.3	XM_013324416.1	cytochrome b5 reductase 4-like (LOC106126658), transcript variant X5, mRNA	87.528	449	27	18	210	632	5	450	6.84e-138	492
MSTRG.4604.3	XM_013324416.1	cytochrome b5 reductase 4-like (LOC106126658), transcript variant X5, mRNA	88.923	1318	143	1	662	1976	596	1913	0	1622
MSTRG.4604.3	XM_013324416.1	cytochrome b5 reductase 4-like (LOC106126658), transcript variant X5, mRNA	93.651	63	3	1	2023	2084	1979	2041	8.11e-18	93.5
MSTRG.4605.1	XM_013324417.1	fatty-acid amide hydrolase 2-B-like (LOC106126659), mRNA	87.649	1846	206	13	18	1848	1	1839	0	2126
MSTRG.4614.1	XM_013324725.1	uncharacterized transporter slc-17.2-like (LOC106126844), mRNA	87.025	948	110	8	19	954	170	1116	0	1057
MSTRG.4614.2	XM_013324725.1	uncharacterized transporter slc-17.2-like (LOC106126844), mRNA	83.286	1059	137	20	3	1026	63	1116	0	939
MSTRG.4615.1	XM_013324270.1	arginyl-tRNA--protein transferase 1 (LOC106126553), mRNA	86.573	715	96	0	7	721	965	1679	0	789
MSTRG.4615.1	XM_013324270.1	arginyl-tRNA--protein transferase 1 (LOC106126553), mRNA	92.929	99	5	2	968	1065	1671	1768	6.68e-33	143
MSTRG.4624.1	XM_013324483.1	60S ribosomal protein L13a (LOC106126699), mRNA	93.151	584	40	0	1	584	18	601	0	857
MSTRG.4627.1	XM_013324346.1	uncharacterized LOC106126613 (LOC106126613), mRNA	86.555	952	116	4	20	965	9	954	0	1038
MSTRG.4627.1	XM_013324346.1	uncharacterized LOC106126613 (LOC106126613), mRNA	90.778	553	50	1	964	1515	1101	1653	0	737
MSTRG.4630.1	XM_013324675.1	myb-like protein X (LOC106126806), mRNA	87.795	1229	145	4	4	1231	133	1357	0	1434
MSTRG.4635.1	XM_013324241.1	uncharacterized LOC106126529 (LOC106126529), mRNA	85.714	434	54	8	103	532	2278	1849	2.6e-126	451
MSTRG.4635.1	XM_013324241.1	uncharacterized LOC106126529 (LOC106126529), mRNA	88.33	437	49	2	97	532	4597	4162	5.44e-148	523
MSTRG.4636.1	XM_013324241.1	uncharacterized LOC106126529 (LOC106126529), mRNA	82.17	2277	390	15	137	2405	2329	4597	0	1941
MSTRG.4636.1	XM_013324241.1	uncharacterized LOC106126529 (LOC106126529), mRNA	91.017	2282	197	8	122	2399	1	2278	0	3072
MSTRG.4648.1	XM_013324670.1	uncharacterized LOC106126802 (LOC106126802), mRNA	88.584	657	61	7	38	692	1	645	0	785
MSTRG.4648.1	XM_013324670.1	uncharacterized LOC106126802 (LOC106126802), mRNA	90.196	102	4	2	1378	1479	1647	1742	1.44e-28	128
MSTRG.4651.1	XM_013324312.1	NFU1 iron-sulfur cluster scaffold homolog, mitochondrial-like (LOC106126590), mRNA	89.198	935	88	8	25	949	15	946	0	1155
MSTRG.4656.1	XM_013324243.1	uncharacterized LOC106126532 (LOC106126532), mRNA	89.087	1008	110	0	199	1206	5514	6521	0	1253
MSTRG.4661.1	XM_013324307.1	uncharacterized LOC106126585 (LOC106126585), transcript variant X2, mRNA	86.555	357	47	1	193	549	72	427	1.84e-108	392
MSTRG.4661.2	XM_013324307.1	uncharacterized LOC106126585 (LOC106126585), transcript variant X2, mRNA	86.464	362	48	1	597	958	67	427	2.42e-109	396
MSTRG.4669.1	XM_013324517.1	uncharacterized LOC106126717 (LOC106126717), mRNA	88.288	333	38	1	1	332	22	354	2.1e-110	398
MSTRG.4670.1	XM_013324517.1	uncharacterized LOC106126717 (LOC106126717), mRNA	85.664	1409	197	3	1	1405	378	1785	0	1478
MSTRG.4670.2	XM_013324517.1	uncharacterized LOC106126717 (LOC106126717), mRNA	86.678	1186	152	5	132	1314	1787	2969	0	1310
MSTRG.4670.3	XM_013324517.1	uncharacterized LOC106126717 (LOC106126717), mRNA	89.337	966	103	0	131	1096	2968	3933	0	1214
MSTRG.4670.4	XM_013324517.1	uncharacterized LOC106126717 (LOC106126717), mRNA	85.246	1403	202	4	132	1530	3935	5336	0	1439
MSTRG.4671.1	XM_013324715.1	SET and MYND domain-containing protein 4 (LOC106126837), mRNA	87.183	1498	192	0	402	1899	9	1506	0	1703
MSTRG.4680.1	XM_013324272.1	homogentisate 1,2-dioxygenase (LOC106126555), mRNA	88.125	1381	162	2	1	1380	45	1424	0	1640
MSTRG.4681.1	XM_013324714.1	probable histone-binding protein Caf1 (LOC106126836), mRNA	88.633	739	73	6	752	1484	770	1503	0	889
MSTRG.4681.1	XM_013324714.1	probable histone-binding protein Caf1 (LOC106126836), mRNA	92.254	710	55	0	1	710	14	723	0	1007
MSTRG.4686.1	XM_013324490.1	glyceraldehyde-3-phosphate dehydrogenase 2 (LOC106126706), mRNA	92.798	1333	93	3	1	1330	17	1349	0	1927
MSTRG.4687.1	XM_013324766.1	uncharacterized LOC106126865 (LOC106126865), transcript variant X1, mRNA	88.308	2737	275	19	25	2740	74	2786	0	3240
MSTRG.4689.1	XM_013324596.1	6-phosphofructo-2-kinase/fructose-2,6-bisphosphatase-like (LOC106126759), mRNA	77.423	784	71	59	2445	3151	2420	3174	4.62e-101	370
MSTRG.4689.1	XM_013324596.1	6-phosphofructo-2-kinase/fructose-2,6-bisphosphatase-like (LOC106126759), mRNA	89.333	2278	227	10	1	2266	11	2284	0	2846
MSTRG.4692.1	XM_013324538.1	1,4-alpha-glucan-branching enzyme (LOC106126730), mRNA	90.348	1005	97	0	1	1005	9	1013	0	1319
MSTRG.4693.1	XM_013324539.1	glutathione S-transferase C-terminal domain-containing protein homolog (LOC106126731), mRNA	86.069	1773	234	8	1171	2932	1893	123	0	1893
MSTRG.4700.1	XM_013324439.1	15-hydroxyprostaglandin dehydrogenase [NAD(+)]-like (LOC106126674), mRNA	74.296	817	194	14	33	843	35	841	6.25e-90	331
MSTRG.4707.1	XM_013324311.1	uncharacterized LOC106126589 (LOC106126589), mRNA	86.615	1158	74	40	1	1089	17	1162	0	1205
MSTRG.4711.1	XM_013324706.1	lysozyme 3-like (LOC106126829), mRNA	88.774	579	60	2	1	575	4	581	0	704
MSTRG.4715.1	XM_013324247.1	serine/arginine repetitive matrix protein 1-like (LOC106126536), mRNA	86.458	1691	192	18	2790	4454	1722	43	0	1820
MSTRG.4718.1	XM_013324566.1	diphosphomevalonate decarboxylase (LOC106126741), mRNA	86.689	1495	158	24	96	1571	81	1553	0	1620
MSTRG.4719.1	XM_013324567.1	guanine nucleotide-binding protein subunit beta-like protein (LOC106126742), mRNA	92.247	1135	83	1	32	1161	1	1135	0	1604
MSTRG.4731.2	XM_013324510.1	GMP synthase [glutamine-hydrolyzing] (LOC106126711), transcript variant X2, mRNA	89.713	593	61	0	56	648	80	672	0	758
MSTRG.4732.1	XM_013324512.1	26S protease regulatory subunit 7 (LOC106126712), mRNA	91.159	656	58	0	91	746	128	783	0	891
MSTRG.4736.1	XM_013324781.1	fumarylacetoacetase (LOC106126878), mRNA	89.195	1416	152	1	1	1415	15	1430	0	1766
MSTRG.4743.1	XM_013324588.1	atypical protein kinase C (LOC106126756), transcript variant X6, mRNA	89.081	1850	175	8	135	1983	93	1916	0	2296
MSTRG.4744.1	XM_013324684.1	F-actin-capping protein subunit beta (LOC106126814), mRNA	91.5	1000	81	3	1	996	19	1018	0	1373
MSTRG.4754.1	XM_013324789.1	X-ray repair cross-complementing protein 5-like (LOC106126885), mRNA	85.688	2138	291	11	146	2274	92	2223	0	2239
MSTRG.4755.1	XM_013324707.1	microsomal triglyceride transfer protein large subunit (LOC106126830), mRNA	92.5	80	6	0	722	801	2826	2905	1.01e-24	115
MSTRG.4756.1	XM_013324707.1	microsomal triglyceride transfer protein large subunit (LOC106126830), mRNA	81.049	591	101	10	11	595	1567	2152	4.94e-129	460
MSTRG.4757.1	XM_013324707.1	microsomal triglyceride transfer protein large subunit (LOC106126830), mRNA	83.392	1421	197	28	1	1389	12	1425	0	1280
MSTRG.4758.1	XM_013324249.1	calpain-A-like (LOC106126538), mRNA	92.347	196	15	0	5	200	2124	2319	2.33e-74	279
MSTRG.4772.1	XM_013322872.1	stimulator of interferon genes protein-like (LOC106125602), mRNA	85.772	998	136	5	221	1215	35	1029	0	1051
MSTRG.4772.2	XM_013322872.1	stimulator of interferon genes protein-like (LOC106125602), mRNA	84.851	1010	135	11	177	1183	35	1029	0	1002
MSTRG.4777.1	XM_013322868.1	40S ribosomal protein S26 (LOC106125597), mRNA	96.244	426	15	1	3	428	51	475	0	697
MSTRG.4780.1	XM_013322888.1	inositol polyphosphate multikinase (LOC106125612), transcript variant X2, mRNA	84.086	974	140	11	6	970	501	1468	0	926
MSTRG.4782.2	XM_013322890.1	probable 3-hydroxyacyl-CoA dehydrogenase B0272.3 (LOC106125614), transcript variant X1, mRNA	86.066	1055	140	4	1	1052	49	1099	0	1127
MSTRG.4783.1	XM_013322889.1	hydroxyacyl-coenzyme A dehydrogenase, mitochondrial-like (LOC106125613), mRNA	86.969	1036	120	8	1	1032	29	1053	0	1151
MSTRG.4789.1	XM_013311033.1	60S ribosomal protein L34-like (LOC106116970), mRNA	94.978	458	23	0	4	461	15	472	0	719
MSTRG.4791.1	XM_013311026.1	uncharacterized LOC106116963 (LOC106116963), mRNA	86.739	920	122	0	132	1051	92	1011	0	1024
MSTRG.4792.1	XM_013311014.1	general vesicular transport factor p115 (LOC106116952), mRNA	87.347	901	109	4	25	922	7	905	0	1027
MSTRG.4798.1	XM_013311020.1	adenosine kinase 2 (LOC106116960), mRNA	87.387	1332	154	8	1	1325	35	1359	0	1517
MSTRG.4808.2	XM_013311013.1	ubiquitin carboxyl-terminal hydrolase 16 (LOC106116951), transcript variant X2, mRNA	90.236	1311	102	18	2	1305	1266	2557	0	1688
MSTRG.4815.1	XM_013311671.1	S-adenosylmethionine decarboxylase proenzyme (LOC106117383), mRNA	92.901	1296	91	1	3	1297	75	1370	0	1882
MSTRG.4816.1	XM_013311358.1	fatty-acid amide hydrolase 2-like (LOC106117192), transcript variant X2, mRNA	83.68	1685	246	24	43	1714	63	1731	0	1561
MSTRG.4818.1	XM_013311353.1	phosphoglucomutase (LOC106117190), mRNA	87.003	1685	192	18	1	1667	209	1884	0	1873
MSTRG.4819.1	XM_013311356.1	sodium-coupled neutral amino acid transporter 9 homolog (LOC106117191), transcript variant X2, mRNA	86.423	1370	171	12	3	1363	748	2111	0	1485
MSTRG.4821.1	XM_013311447.1	sialin (LOC106117246), mRNA	89.976	1696	139	24	3	1674	12	1700	0	2161
MSTRG.4826.1	XM_013315794.1	forkhead box protein O (LOC106120435), transcript variant X2, mRNA	96.337	273	6	2	1	270	2334	2605	5.88e-125	446
MSTRG.4829.1	XM_013315849.1	uncharacterized LOC106120481 (LOC106120481), transcript variant X3, mRNA	93.586	1294	45	14	404	1665	232	1519	0	1895
MSTRG.4842.1	XM_013316507.1	set1/Ash2 histone methyltransferase complex subunit ASH2 (LOC106121025), mRNA	91.02	245	22	0	1	245	1306	1550	1.57e-90	331
MSTRG.4843.1	XM_013315897.1	uncharacterized LOC106120517 (LOC106120517), transcript variant X5, mRNA	91.667	192	16	0	2	193	2821	3012	1.35e-70	267
MSTRG.4843.1	XM_013315897.1	uncharacterized LOC106120517 (LOC106120517), transcript variant X5, mRNA	94.378	498	24	4	203	699	3556	4050	0	761
MSTRG.4844.1	XM_013315897.1	uncharacterized LOC106120517 (LOC106120517), transcript variant X5, mRNA	92.075	265	21	0	4	268	2731	2467	2.79e-103	374
MSTRG.4846.2	XM_013315870.1	uncharacterized LOC106120517 (LOC106120517), transcript variant X1, mRNA	95.05	707	35	0	6	712	2	708	0	1112
MSTRG.4847.1	XM_013316304.1	myophilin-like (LOC106120841), mRNA	90.256	195	17	2	9	202	4	197	2.78e-67	254
MSTRG.4848.1	XM_013316292.1	myosin heavy chain 95F (LOC106120826), transcript variant X2, mRNA	93.972	282	17	0	7	288	1475	1756	2.29e-119	427
MSTRG.4850.1	XM_013316292.1	myosin heavy chain 95F (LOC106120826), transcript variant X2, mRNA	93.333	285	17	2	1	284	3600	3883	3.77e-117	420
MSTRG.4855.1	XM_013316574.1	sphingosine-1-phosphate lyase (LOC106121071), transcript variant X2, mRNA	85.91	1533	211	5	7	1536	348	1878	0	1629
MSTRG.4857.1	XM_013316475.1	V-type proton ATPase 116 kDa subunit a isoform 1-like (LOC106121000), mRNA	84.767	1116	159	7	6	1115	1682	2792	0	1109
MSTRG.4858.1	XM_013316475.1	V-type proton ATPase 116 kDa subunit a isoform 1-like (LOC106121000), mRNA	88.718	1365	154	0	1	1365	133	1497	0	1668
MSTRG.4859.1	XM_013316650.1	aminopeptidase N (LOC106121139), mRNA	86.853	2571	329	3	2	2566	1	2568	0	2867
MSTRG.4860.1	XM_013316650.1	aminopeptidase N (LOC106121139), mRNA	85.714	322	46	0	2	323	2637	2958	5.17e-93	340
MSTRG.4861.1	XM_013316409.1	membrane alanyl aminopeptidase-like (LOC106120935), mRNA	81.356	590	102	6	1	586	20	605	6.23e-133	473
MSTRG.4862.1	XM_013316409.1	membrane alanyl aminopeptidase-like (LOC106120935), mRNA	88.145	911	108	0	1	911	2269	3179	0	1085
MSTRG.4863.1	XM_013315668.1	membrane alanyl aminopeptidase-like (LOC106120344), mRNA	90.196	765	72	1	204	965	1	765	0	994
MSTRG.4864.1	XM_013315704.1	membrane alanyl aminopeptidase-like (LOC106120372), mRNA	94.475	181	9	1	150	330	3	182	2.85e-74	278
MSTRG.4865.1	XM_013315704.1	membrane alanyl aminopeptidase-like (LOC106120372), mRNA	87.681	2687	327	4	1	2685	266	2950	0	3125
MSTRG.4866.1	XM_013315692.1	membrane alanyl aminopeptidase-like (LOC106120363), mRNA	87.746	2587	312	4	12	2597	1	2583	0	3016
MSTRG.4867.1	XM_013315716.1	membrane alanyl aminopeptidase-like (LOC106120378), mRNA	86.495	2836	376	6	3177	6010	1	2831	0	3109
MSTRG.4868.1	XM_013316724.1	aminopeptidase N-like (LOC106121196), mRNA	88.194	2304	257	5	1	2289	370	2673	0	2734
MSTRG.4869.1	XM_013316258.1	membrane alanyl aminopeptidase-like (LOC106120806), transcript variant X2, mRNA	86.708	3092	364	31	8	3073	1	3071	0	3389
MSTRG.4869.2	XM_013316249.1	membrane alanyl aminopeptidase-like (LOC106120806), transcript variant X1, mRNA	85.574	3057	407	22	8	3051	7	3042	0	3171
MSTRG.4871.2	XM_013316270.1	aminopeptidase N-like (LOC106120819), mRNA	86.778	900	107	6	6	893	2020	2919	0	992
MSTRG.4871.3	XM_013316270.1	aminopeptidase N-like (LOC106120819), mRNA	87	900	109	4	6	897	2020	2919	0	1007
MSTRG.4873.1	XM_013307934.1	uncharacterized LOC106114659 (LOC106114659), mRNA	82.927	123	18	1	767	889	2584	2703	1.28e-22	108
MSTRG.4874.1	XM_013315574.1	waprin-Phi1-like (LOC106120271), mRNA	85.412	425	51	9	2	421	51	469	9.01e-120	431
MSTRG.4885.1	XM_013316426.1	V-type proton ATPase subunit F (LOC106120952), mRNA	90.807	446	41	0	16	461	1	446	5.02e-170	597
MSTRG.4888.1	XM_013316074.1	protein GDAP2 homolog (LOC106120695), transcript variant X2, mRNA	75.912	822	111	50	946	1703	2075	2873	4.17e-92	340
MSTRG.4888.1	XM_013316074.1	protein GDAP2 homolog (LOC106120695), transcript variant X2, mRNA	91.004	667	59	1	5	670	1003	1669	0	898
MSTRG.4894.1	XM_013316437.1	uncharacterized LOC106120963 (LOC106120963), mRNA	89.198	2592	264	12	19	2598	1	2588	0	3221
MSTRG.4897.1	XM_013316556.1	zinc finger protein Elbow (LOC106121062), mRNA	90.784	2257	165	25	1	2237	29	2262	0	2976
MSTRG.4898.1	XM_013316884.1	zinc finger protein Noc (LOC106121285), mRNA	88.941	1691	158	13	1	1679	107	1780	0	2060
MSTRG.4899.1	XM_013316979.1	C-5 sterol desaturase erg32-like (LOC106121346), transcript variant X1, mRNA	85.502	1483	192	17	46	1514	1	1474	0	1526
MSTRG.4902.1	XM_013316448.1	uncharacterized LOC106120974 (LOC106120974), mRNA	88.636	220	25	0	42	261	19	238	1.34e-71	268
MSTRG.4904.2	XM_013314739.1	inorganic pyrophosphatase (LOC106119653), mRNA	90.515	854	81	0	3	856	44	897	0	1129
MSTRG.4914.1	XM_013322585.1	rhomboid-like protein 19 (LOC106125398), mRNA	90.75	1200	105	3	2	1195	10	1209	0	1596
MSTRG.4923.1	XM_013322761.1	peroxisomal targeting signal 2 receptor (LOC106125524), mRNA	83.758	942	145	3	8	947	3	938	0	885
MSTRG.4940.1	XM_013322534.1	cyclin-G-associated kinase (LOC106125365), transcript variant X2, mRNA	94.505	1183	60	4	30	1209	1	1181	0	1820
MSTRG.4946.2	XM_013322526.1	putative protein kinase C delta type homolog (LOC106125360), transcript variant X4, mRNA	89.418	1975	209	0	4	1978	1	1975	0	2490
MSTRG.4948.1	XM_013322196.1	ran-binding protein 3 (LOC106125114), mRNA	89.376	866	90	2	47	911	30	894	0	1088
MSTRG.4952.1	XM_013322134.1	afadin-like (LOC106125048), mRNA	86.807	758	74	11	4	745	4651	5398	0	822
MSTRG.4952.1	XM_013322134.1	afadin-like (LOC106125048), mRNA	95.041	242	12	0	1387	1628	5794	6035	2.05e-104	381
MSTRG.4953.1	XM_013322134.1	afadin-like (LOC106125048), mRNA	89.929	3257	291	16	1	3249	1339	4566	0	4163
MSTRG.4956.1	XM_013322794.1	transmembrane protein 35 (LOC106125546), transcript variant X2, mRNA	82.53	166	17	6	2989	3142	1481	1646	2.18e-30	135
MSTRG.4956.1	XM_013322794.1	transmembrane protein 35 (LOC106125546), transcript variant X2, mRNA	86.923	1040	107	18	1716	2743	143	1165	0	1140
MSTRG.4962.1	XM_013322194.1	SH3 domain-binding glutamic acid-rich protein homolog (LOC106125113), transcript variant X1, mRNA	91.881	1244	86	7	1	1235	8	1245	0	1724
MSTRG.4968.1	XM_013322131.1	uncharacterized LOC106125046 (LOC106125046), mRNA	91.553	1764	141	6	1	1757	1	1763	0	2425
MSTRG.4969.2	XM_013322131.1	uncharacterized LOC106125046 (LOC106125046), mRNA	87.545	5259	469	81	102	5238	2320	7514	0	5912
MSTRG.4969.2	XM_013322131.1	uncharacterized LOC106125046 (LOC106125046), mRNA	96.078	102	4	0	3	104	2130	2231	1.08e-39	167
MSTRG.4971.1	XM_013322688.1	dipeptidyl peptidase 3 (LOC106125469), transcript variant X2, mRNA	89.502	924	95	2	107	1029	16	938	0	1168
MSTRG.4972.1	XM_013322445.1	polypyrimidine tract-binding protein 1 (LOC106125301), transcript variant X10, mRNA	89.024	738	56	16	4012	4729	3188	3920	0	891
MSTRG.4972.1	XM_013322445.1	polypyrimidine tract-binding protein 1 (LOC106125301), transcript variant X10, mRNA	91.358	2974	170	40	999	3890	216	3184	0	3988
MSTRG.4972.2	XM_013322436.1	polypyrimidine tract-binding protein 1 (LOC106125301), transcript variant X1, mRNA	89.024	738	56	16	3854	4571	3835	4567	0	891
MSTRG.4972.2	XM_013322436.1	polypyrimidine tract-binding protein 1 (LOC106125301), transcript variant X1, mRNA	91.776	3818	223	42	1	3732	19	3831	0	5227
MSTRG.4973.1	XM_013305922.1	uncharacterized LOC106113188 (LOC106113188), partial mRNA	91.525	295	25	0	1	295	444	738	3.12e-113	407
MSTRG.4977.1	XM_013322691.1	antichymotrypsin-2-like (LOC106125472), transcript variant X2, mRNA	83.282	1304	201	12	1	1293	36	1333	0	1184
MSTRG.4977.2	XM_013322690.1	antichymotrypsin-2-like (LOC106125472), transcript variant X1, mRNA	83.818	1273	198	6	1	1268	36	1305	0	1203
MSTRG.4978.2	XM_013322464.1	2-oxoglutarate dehydrogenase, mitochondrial (LOC106125315), transcript variant X4, mRNA	88.525	1830	135	41	8	1777	2232	4046	0	2146
MSTRG.4979.1	XM_013322466.1	2-oxoglutarate dehydrogenase, mitochondrial (LOC106125315), transcript variant X6, mRNA	91.988	986	73	6	4	986	1118	2100	0	1378
MSTRG.4980.1	XM_013322465.1	2-oxoglutarate dehydrogenase, mitochondrial (LOC106125315), transcript variant X5, mRNA	94.495	981	53	1	4	984	18	997	0	1511
MSTRG.4980.2	XM_013322466.1	2-oxoglutarate dehydrogenase, mitochondrial (LOC106125315), transcript variant X6, mRNA	94.322	951	53	1	4	954	18	967	0	1456
MSTRG.4980.3	XM_013322463.1	2-oxoglutarate dehydrogenase, mitochondrial (LOC106125315), transcript variant X3, mRNA	94.513	966	52	1	4	969	19	983	0	1489
MSTRG.4983.5	XM_013322538.1	PDZ and LIM domain protein 3 (LOC106125366), transcript variant X4, mRNA	86	300	35	5	1168	1465	1038	1332	1.34e-84	315
MSTRG.4983.5	XM_013322538.1	PDZ and LIM domain protein 3 (LOC106125366), transcript variant X4, mRNA	91.394	581	50	0	226	806	465	1045	0	797
MSTRG.4986.1	XM_013313445.1	chymotrypsin-like elastase family member 2A (LOC106118707), mRNA	88.477	243	18	5	3	244	1950	1717	1.25e-76	285
MSTRG.4990.1	XM_013322126.1	PDZ and LIM domain protein Zasp-like (LOC106125040), mRNA	85.354	1229	134	20	1968	3177	6801	8002	0	1230
MSTRG.4990.1	XM_013322126.1	PDZ and LIM domain protein Zasp-like (LOC106125040), mRNA	90.112	445	39	5	381	824	1263	1703	3.58e-162	573
MSTRG.4990.1	XM_013322126.1	PDZ and LIM domain protein Zasp-like (LOC106125040), mRNA	90.833	1189	94	10	1030	2212	5740	6919	0	1578
[truncated: 3,022 more rows]
