# Supplementary material for: The metabolic ability of swallowtails results in the production of bioactive substances from plant components
Source: PLoS One. 2025 Jul 23;20(7):e0321438. doi: 10.1371/journal.pone.0321438 (PMC12286346; doi:10.1371/journal.pone.0321438)
Supplement: S5 Table — (XLSX) [file pone.0321438.s014.xlsx]

## Sheet: S5_Table
Fr. 7	Phe-a (Standard)	Phe-a (Literature*)
9.44 (1H, s)		9.47
9.31 (1H, m)	9.25 (2H, s)	9.35
8.54 (1H, s)	8.51 (1H, s)	8.54
7.96 (1H, dd, 17.5 Hz)	7.91 (1H, dd, 17.5 Hz)	7.97
	6.37 (1H, s)	6.27
6.22 (3H, m)	6.24 (1H, d, 17.9 Hz)	6.25
	6.14 (1H, d, 11.7 Hz)	6.15
4.45 (1H, d, 6.9 Hz)	4.44 (1H, q, 7.3 Hz)	4.44
4.16 (1H, m)	4.09 (1H, d, 10.3 Hz)	4.19
3.83 (3H, s)	3.75 (3H, s)	3.83
3.64 (2H, s)	3.57 (2H, m)	3.64
		3.47
3.20 (3H, d, 12.4 Hz)	3.16 (3H, s)	3.21
2.63 (2H, s)	2.62 (1H, s)	2.59
	2.58 (1H, s)	2.58
2.34 (2H, d, 7.6 Hz)	2.34 (2H, d, 10.3 Hz)	2.31
		2.27
1.79 (3H, d, 6.9 Hz)	1.75 (3H, d, 7.6 Hz)	1.81
1.67 (2H, t, 7.6 Hz)	1.61 (2H, d, 2.7 Hz)	1.67
* These chemical shifts were cited from Liu et al. (2020).
