# Supplementary material for: The metabolic ability of swallowtails results in the production of bioactive substances from plant components
Source: PLoS One. 2025 Jul 23;20(7):e0321438. doi: 10.1371/journal.pone.0321438 (PMC12286346; doi:10.1371/journal.pone.0321438)
Supplement: S1 File — (ZIP) [file pone.0321438.s015.zip]

Archive with 15 entries (14 files):
- Primary_NMR_data_files/
- Primary_NMR_data_files/Fr10_1H.jdf
- __MACOSX/Primary_NMR_data_files/._Fr10_1H.jdf
- Primary_NMR_data_files/Pph-a_standard_1H.jdf
- __MACOSX/Primary_NMR_data_files/._Pph-a_standard_1H.jdf
- Primary_NMR_data_files/Phe-a_standard_1H.jdf
- __MACOSX/Primary_NMR_data_files/._Phe-a_standard_1H.jdf
- Primary_NMR_data_files/Fr10_13C.jdf
- __MACOSX/Primary_NMR_data_files/._Fr10_13C.jdf
- Primary_NMR_data_files/Pph-a_standard_13C.jdf
- __MACOSX/Primary_NMR_data_files/._Pph-a_standard_13C.jdf
- Primary_NMR_data_files/NMR_information.txt
- __MACOSX/Primary_NMR_data_files/._NMR_information.txt
- Primary_NMR_data_files/Fr7_1H.jdf
- __MACOSX/Primary_NMR_data_files/._Fr7_1H.jdf
