# Supplementary material for: The metabolic ability of swallowtails results in the production of bioactive substances from plant components
Source: PLoS One. 2025 Jul 23;20(7):e0321438. doi: 10.1371/journal.pone.0321438 (PMC12286346; doi:10.1371/journal.pone.0321438)
Supplement: S1 File — (ZIP) [file pone.0321438.s015.zip › Primary_NMR_data_files/NMR_information.txt]

Measurement: 600 MHz NMR spectrometer (Jeol, Tokyo, Japan)
Analysis: Delta version 6.0.0 (Jeol)
